# Supplementary material for: Whole-Genome Sequencing Analysis of Human Metabolome in Multi-Ethnic Populations
Source: Nat Commun. 2023 May 30;14:3111. doi: 10.1038/s41467-023-38800-2 (PMC10229598; doi:10.1038/s41467-023-38800-2)
Supplement: Supplementary file 4 — Supplementary Data 2-14 [file 41467_2023_38800_MOESM4_ESM.xlsx]

## Sheet: Supplementary Data 2
Supplementary Data 2: Study information, metabolite measurement methods and genotyping information (a) for studies in the discovery stage (b) for studies in the replication stage meta-analyses
Study name	Full name of study	Ethnicity	Study design	Sample size	Sample collection	Metabolites measurement: untargeted, gas and liquid chromatography-mass spectrometry	Number of metabolites per study	Metabolites QC and harmonization	Study reference / link / website	Seqiencing Centre	WGS	Calling Algorithm	Quality Control	Kinship assessment
CHS	Cardiovascular Health Study	European Americans, African Americans	Population based	357	Blood samples were collected at baseline and at annual clinic visit, processed and stored at -70 °C. For this study, 398 EDTA- plasma samples were randomly selected from the 5th year of follow-up (1994-95).	Broad Institute	678	QUALITY CONTROL PROCEDURES. Metabolites were harmonized by HMDB ID, KEGG ID and molecular structure. Additional checkup using RefMet.	https://chs-nhlbi.org/	BAYLOR	IlluminaHiSeqX, TOPMed Freeze 8	GotCloud pipeline	Detailed quality control procedures are described at https://www.nhlbiwgs.org/topmed-whole-genome-sequencing-methods-freeze-8. In short, the variant filtering was performed by calculating Mendelian consistency scores using known familial relatedness and duplicates, and by training a Support Vector Machine classifier between known variant sites (positive labels - SNPs polymorphic either in the 100…	Kinship coefficients (KCs) were estimated for pairs of individuals using ~638k single nucleotide variants that are autosomal, MAF >1%, missing call rate <1%, and pruned to have low linkage disequilibrium (r2<0.1) with one another. The estimation procedure used KING IBD segment inference (http://people.virginia.edu/~wc9c/KING/manual.html#IBDSEG). The KC estimates were compared to those expected fr…
HCHS/SOL	Hispanic Community Health Study / Studu of Latinos	Hispanic	Population based	3753	Fasting blood samples were collected at the baseline examination, processed, and stored at -70 °C since collection.	Metabolon Inc. 2017	782		https://sites.cscc.unc.edu/hchs/	BAYLOR
MESA	Multi-Ethnic Study of Atherosclerosis	European Americans, African Americans, Hispanic	Population based	918	Fasting blood samples were collected at each examination, processed, and stored at -70 °C since collection.	Broad Institute	514		https://www.mesa-nhlbi.org/	BROAD, TOPMed Phase 2
FHS	Framingham Heart Study	European Americans	Population based	1543	Fasting blood samples were collected at the clinical examinations, and stored at -80C until assayed.	Broad Institute	310		https://framinghamheartstudy.org/	BROAD, TOPMed Phase 1
ARIC	Atherosclerosis Risk in Communities Study	European Americans, African Americans	Population based	5269	Fasting blood samples were collected at the baseline examination, processed, and stored at -70 °C since collection.	Metabolon Inc. 2014	1364		https://sites.cscc.unc.edu/aric/desc_pub	BAYLOR, BROAD
(b)
Study name	Full name of study	Ethnicity	Study design	Sample size	Sample collection	Metabolites measurement: untargeted, gas and liquid chromatography-mass spectrometry	Study reference / link / website	Genotyping	Quality Control	Metabolites Transformations	GWAS Methods
WHI	Women’s Health Initiative	European Americans	Population based	1328	Samples were collected at the Whi Long Life Study home visit, and stored at -70C since collection	Broad Institute	https://www.whi.org/	>30× WGS through the TOPMed project at the Northwest Genome Center at University of Washington including participants in Freeze 6; genotype calling was performed by the Informatics Resource Center at the University of Michigan	https://topmed.nhlbi.nih.gov/	Each metabolite was inverse normal transformed. Residuals from generalized linear mixed model adjusting for age, sex, race, study and study variables, and the first 11 principal components with random effects accounting for inter-individual correlation (due to either relatedness, shared household, or census block group) were obtained. Above residuals were inverse normal transformed.	Metabolite values were used in the genetic analyses adjusting for estimated glomerular filtration rate (eGRF) in addition to age, PC1-10, VTE and stroke case-control status (to accommodate sample selection) all of the aforementioned covariates using R.
FHS	Framingham Heart Study	European Americans	Population based	2969	Fasting blood samples were collected at the clinical examinations, and stored at -80C until assayed.	A combination of four complimentary liquid chromatography tandem mass spectrometry (LC-MS) methods to comprehensively profile metabolites in plasma samples	https://framinghamheartstudy.org/	>30× WGS through the TOPMed project at the Northwest Genome Center at University of Washington including participants in Freeze 8a; genotype calling was performed by the Informatics Resource Center at the University of Michigan	Stringent variant and sample quality filters were applied and the resulting genotype call sets were evaluated in multiple ways. More information could be found in PMID: 33568819	Each metabolite was inverse normal transformed. Residuals from generalized linear mixed model adjusting for age, sex, race, study and study variables, and the first 11 principal components with random effects accounting for inter-individual correlation (due to either relatedness, shared household, or census block group) were obtained. Above residuals were inverse normal transformed.	The association between these values metabolite levels and genetic variants was tested using linear mixed effects models adjusted for age, sex, eGFR, the genetic relationship matrix, and PCs 1-10 using the EPACTS software package.
JHS	Jackson Heart Study	African Americans	Population based	2466	Samples collected at baseline visit exam 1 (years 2000-2004)	Liquid chromotography-Mass spectrometry: HILIC (BROAD) and Amide (BIDMC)	https://www.jacksonheartstudy.org/	>30× WGS through the TOPMed project at the Northwest Genome Center at University of Washington including participants in Freeze 6; genotype calling was performed by the Informatics Resource Center at the University of Michigan	Participant samples underwent >30× WGS through the Trans-Omics for Precision Medicine project at the Northwest Genome Center at University of Washington and joint genotype calling with participants in Freeze 6	Metabolite LC-MS peak areas were log transformed and scaled to a mean of zero and standard deviation of 1 and subsequently residualized on age, sex, batch, and principal components (PCs) of ancestry 1-10 and subsequently inverse normalized.	The association between these values metabolite levels and genetic variants was tested using linear mixed effects models adjusted for age, sex, the genetic relationship matrix, and PCs 1-10 using the fastGWA model implemented in the GCTA software package.
TwinsUK	TwinsUK	European	Population based	1959	Serum samples collected at three clinical visits over a maximal 18-year period.	Metabolon Inc.	https://twinsuk.ac.uk/	Whole Genome Sequencing using an Illumina HiSeqX sequencer. Variants were called using ISIS Analysis Software (v. 2.5.26.13; Illumina).	Details for quality control are available at https://doi.org/10.1038/ng.3809.	Mean of the median-normalized metabolite values from three visits were log10-transformed.	A linear mixed model accounted for family structure, with adjustment for sex and mean age at serum collection. Detailed information on the study is available at https://doi.org/10.1038/ng.3809.
Fenland	Fenland Study	European	Population based	9363	Fasted plasma metabolites concentrations.	Biocrates p180 Kit	https://www.mrc-epid.cam.ac.uk/research/studies/fenland/	Genotype Chip: Affymetrix “UK Biobank” Axiom genotyping array (N=8,714) and Affymetrix SNP5.0 (N=1,022); 1000 Genomes Phase 3 imputation.	https://doi.org/10.1038/s41588-020-00751-5	Metabolites were natural log transformed, winsorized to 5 s.d. and then standardized to a mean of 0 and an s.d. of 1.	Analyses were performed in BOLT-LMM version 2.2 or SNPTEST version 2.4.1 adjusting for age, sex and the top four genetic principal components.
Study name	Full name of study	Ethnicity	Study design	Sample size	Sample collection	Metabolites measurement: untargeted, gas and liquid chromatography-mass spectrometry	Study reference / link / website	Genotyping	Quality Control	Metabolites Transformations	GWAS Methods
CRE	Genetics of Asthma in Costa Rica Study	Latino/Hispanic (Costa Rican)	Cross-sectional study	1074	Non-fasted plasma metabolite concentrations	Broad Institute	https://clinicaltrials.gov/ct2/show/NCT00021840	we submitted samples to the University of Washington, Northwest Genome Center for 30x average coverage PCR-free WGS. Reads were aligned to GRCh37 at the Informatics Resource Center (IRC), and variants were jointly called using the GotCloud vt pipeline, using a support vector machine to filter variants; additional filters for Mendelian errors and heterozygosity were also applied. (PMID: 31557467)	Subject level QC on data released by the IRC included coverage, duplication, DNA fingerprints concordance, sample homo and heterozygosity, and contamination. (PMID: 31557467)	rank based inverse normal transformation (as per the provided pipeline)	Anlayses were performedusing matrixQTL adjusted for sex, age and the first 10 PCs (according to the provided pipeline)
CAMP	Childhood Asthma Management Program	Latino/Hispanic (Costa Rican)	multicenter, randomized, double-masked clinical trial	660	Non-fasted plasma metabolite concentrations	Broad Institute	https://pubmed.ncbi.nlm.nih.gov/10027502/	we submitted samples to the University of Washington, Northwest Genome Center for 30x average coverage PCR-free WGS. Reads were aligned to GRCh37 at the Informatics Resource Center (IRC), and variants were jointly called using the GotCloud vt pipeline, using a support vector machine to filter variants; additional filters for Mendelian errors and heterozygosity were also applied. (PMID: 31557467)	Subject level QC on data released by the IRC included coverage, duplication, DNA fingerprints concordance, sample homo and heterozygosity, and contamination. (PMID: 31557467)	rank based inverse normal transformation (as per the provided pipeline)	Anlayses were performedusing matrixQTL adjusted for sex, age and the first 10 PCs (according to the provided pipeline)
Fenland: Lotta et al. Supplementary Table 1, https://doi.org/10.1038/s41588-020-00751-5.

## Sheet: Supplementary Data 3
Supplementary Data 3. Basic characteristics of the study with regards to age, sex and eGFR (a), metabolites (b), and genetic locis definitions (c).
a)
Phenotype	All	FHS	MESA	CHS	ARIC	SOL
Age Mean(SD)	56.73 (15.11)	52.46 (11.4)	60.13 (9.65)	76.77 (4.97)	63.82 (12.27)	45.8 (13.84)
% Male	0.431672	0.476993	0.462963	0.476993	0.476993	0.476993
eGFR Mean (SD)	88.64 (21.26)	91.61 (19.07)	78.55 (15.8)	72.01 (14.95)	84.9 (22.16)	96.62 (19.17)
b)
Phenotype	Metabolite Names	Super Pathway	Sub Pathway	All (proportion missing)	FHS (proportion missing)	MESA (proportion missing)	CHS (proportion missing)	ARIC (proportion missing)	SOL (proportion missing)	N	Genomic Control
HMDB03681	4-acetamidobutanoate	Amino Acid	Polyamine Metabolism	0.00534136	1	0	0.078	0.002	0.005	10242	1.0032
HMDB01859	4-acetamidophenol; acetaminophen*	Xenobiotics	Drug - Analgesics, Anesthetics	0.721958	1	0	0.062	0.808	0.841	2863	0.9955
HMDB59911	4-acetaminophen sulfate*	Xenobiotics	Drug - Analgesics, Anesthetics	0.711151	1	1	1	0.698	0.73	2606	1.0222
HMDB04400	5-acetylamino-6-amino-3-methyluracil	Xenobiotics	Xanthine Metabolism	0.0941051	1	0.056	0.168	0.12	0.06	9328	0.9907
HMDB00201	acetylcarnitine; acetylcarnitine (C2); C2 carnitine; C2_carnitine	Lipid	Fatty Acid Metabolism (Acyl Carnitine, Short Chain)	0.111233	0.773	0	0.277	0.004	0.001	10523	1.0013
HMDB00050	adenosine	Nucleotide	Purine Metabolism, Adenine containing	0.142314	0.106	0.021	0.062	0.25	0.043	10155	1.0836
HMDB00448	adipate; adipate/methylglutarate; cmh_adipate; Adipate	Lipid	Fatty Acid, Dicarboxylate	0.401869	0.243	1	0.095	0.469	1	4288	1.0025
HMDB02226	adrenate (22:4n6); adrenate	Lipid	Long Chain Polyunsaturated Fatty Acid (n3 and n6)	0.00362512	1	1	0.062	0	0.003	9345	1.016
HMDB-ADSGEGDFXAEGGGVR	ADSGEGDFXAEGGGVR; Fibrinopeptide A	Peptide	Fibrinogen Cleavage Peptide	0.388495	1	1	1	0.45	0.302	5517	0.9919
HMDB00161	alanine	Amino Acid	Alanine and Aspartate Metabolism	0.00219595	0.001	0	0.062	0	0.001	11814	1.0142
HMDB28691	alanylleucine	Peptide	Dipeptide	0.509964	1	1	1	0.51	1	2582	1.0057
HMDB00462	allantoin	Nucleotide	Purine Metabolism, (Hypo)Xanthine/Inosine containing	0.0388207	0.002	1	0.062	0.075	0.001	10498	1.001
HMDB-5alpha-androstan-3alpha,17beta-diol disulfate	5alpha-androstan-3alpha,17beta-diol disulfate	Lipid	Androgenic Steroids	0.415761	1	1	1	0.492	0.309	5271	1.0038
HMDB00493	5alpha-androstan-3beta,17beta-diol disulfate	Lipid	Androgenic Steroids	0.0186211	1	1	1	0.03	0.003	8854	1.013
HMDB28818	alpha-glutamylglutamate	Peptide	Dipeptide	0.546973	1	1	1	0.547	1	2387	0.9999
HMDB12458	7-alpha-hydroxy-3-oxo-4-cholestenoate (7-Hoca)	Lipid	Sterol	0.0118599	1	1	1	0.02	0.001	8915	0.9983
HMDB00746	alpha-hydroxyisocaproate	Amino Acid	Leucine, Isoleucine and Valine Metabolism	0.064509	1	1	1	0.11	0.001	8440	1.0247
HMDB00407	alpha-hydroxyisovalerate; 2-hydroxy-3-methylbutyrate/hydroxyisovalerate	Amino Acid	Leucine, Isoleucine and Valine Metabolism	0.00415823	1	1	0.098	0	0.001	9340	1.0351
HMDB-5alpha-pregnan-3beta,20alpha-diol disulfate	5alpha-pregnan-3beta,20alpha-diol disulfate	Lipid	Progestin Steroids	0.0371315	1	1	1	0.03	0.048	8687	1.0036
HMDB01893	alpha-tocopherol	Cofactors and Vitamins	Tocopherol Metabolism	0.0309244	1	1	1	0.053	0.001	8743	0.9907
HMDB00650	2-aminobutyrate	Amino Acid	Glutathione Metabolism	0.00479795	1	1	0.12	0	0.001	9334	0.9978
HMDB03818-1	4-androsten-3beta,17beta-diol disulfate (1); androstenediol (3beta,17beta) disulfate (1)	Lipid	Androgenic Steroids	0.00121924	1	1	1	0.002	0.001	9011	1.0177
HMDB02759	androsterone sulfate	Lipid	Androgenic Steroids	0.00897805	1	1	1	0.014	0.001	8941	1.0078
HMDB01123	anthranilate; anthranilic acid; anthranilic_acid; Anthranilate	Amino Acid	Tryptophan Metabolism	0.124704	0.008	1	0.947	0.103	1	6275	0.9905
HMDB00646	arabinose	Carbohydrate	Pentose Metabolism	0.0892263	1	1	1	0.098	0.076	8217	0.9951
HMDB00539	arabonate	Cofactors and Vitamins	Ascorbate and Aldarate Metabolism	0.470108	1	1	1	0.47	1	2792	0.9977
HMDB01043	arachidonate (20:4n6); arachidonate	Lipid	Long Chain Polyunsaturated Fatty Acid (n3 and n6)	0.00255891	1	1	0.062	0	0.001	9355	1.0226
HMDB10395	1-arachidonoylglycerophosphocholine (20:4n6); 1-arachidonoyl-GPC (20:4n6); C20:4 LPC; C20_4_LPC	Lipid	Lysophospholipid	0.0565034	0.351	0.002	0.062	0.019	0.001	11171	1.0188
HMDB11517	1-arachidonoylglycerophosphoethanolamine; 1-arachidonoyl-GPE (20:4n6); C20:4 LPE; C20_4_LPE	Lipid	Lysophospholipid	0.047973	0.351	0.002	0.062	0	0.001	11272	1.0062
HMDB61690	1-arachidonoylglycerophosphoinositol; 1-arachidonoyl-GPI (20:4)	Lipid	Lysophospholipid	0.000665041	1	1	1	0.001	0.001	9016	1.0141
HMDB00517	arginine	Amino Acid	Urea cycle; Arginine and Proline Metabolism	0.0189189	0.001	0	0.518	0.007	0.001	11616	1.0075
HMDB00168	asparagine	Amino Acid	Alanine and Aspartate Metabolism	0.0235305	0.001	1	0.062	0.044	0.001	10665	1.0181
HMDB00191	aspartate	Amino Acid	Alanine and Aspartate Metabolism	0.0687603	0.468	1	0.062	0.001	0.001	10171	1.0029
HMDB00706	aspartylphenylalanine	Peptide	Dipeptide	0.461757	1	1	1	0.462	1	2836	1.0062
HMDB00784	azelate (nonanedioate); azelate (C9-DC); azelate	Lipid	Fatty Acid, Dicarboxylate	0.07037	1	1	0.062	0	0.17	8719	1.015
HMDB01870	benzoate	Xenobiotics	Benzoate Metabolism	0.0169528	1	1	0.269	0.012	0.001	9220	0.9995
HMDB00754	beta-hydroxyisovalerate	Amino Acid	Leucine, Isoleucine and Valine Metabolism	0.00487697	1	1	1	0.008	0.001	8978	1.0256
HMDB00043	betaine	Amino Acid	Glycine, Serine and Threonine Metabolism	0.0284628	0.001	0	0.933	0	0.001	11503	1.0211
HMDB-bilirubin (E,E)	bilirubin (E,E)	Cofactors and Vitamins	Hemoglobin and Porphyrin Metabolism	0.0258258	1	1	1	0.043	0.002	8789	0.991
HMDB00054	bilirubin (Z,Z); bilirubin; Bilirubin	Cofactors and Vitamins	Hemoglobin and Porphyrin Metabolism	0.227618	0.774	0	0.062	0.28	0.001	9145	1.0112
HMDB01008	biliverdin	Cofactors and Vitamins	Hemoglobin and Porphyrin Metabolism	0.075556	1	0	0.062	0.112	0.044	9519	0.9971
HMDB04246-1	bradykinin	Peptide	Polypeptide	0.772632	1	1	1	0.773	1	1198	0.9927
HMDB04246	bradykinin, des-arg(9)	Peptide	Polypeptide	0.474396	1	1	1	0.443	0.519	4742	1.0285
HMDB01847	caffeine	Xenobiotics	Xanthine Metabolism	0.0626396	1	0.002	0.062	0.042	0.106	9652	0.9818
HMDB00511	caprate (10:0); caprate	Lipid	Medium Chain Fatty Acid	0.00266553	1	1	0.062	0	0.001	9354	1.0147
HMDB00535	caproate (6:0); caproate	Lipid	Medium Chain Fatty Acid	0.0179124	1	1	0.095	0.002	0.033	9211	0.9953
HMDB00482	caprylate (8:0); caprylate	Lipid	Medium Chain Fatty Acid	0.0448875	1	1	0.062	0.001	0.106	8958	1.0141
HMDB61112	3-carboxy-4-methyl-5-propyl-2-furanpropanoate (CMPF); CMPF	Lipid	Fatty Acid, Dicarboxylate	0.00522444	1	1	0.129	0	0.001	9330	1.0278
HMDB00062	carnitine	Lipid	Carnitine Metabolism	0.00219595	0.001	0	0.062	0	0.001	11814	1.0089
HMDB59724	catechol sulfate	Xenobiotics	Benzoate Metabolism	0.000332521	1	1	1	0	0.001	9019	0.9829
HMDB34220	chiro-inositol	Lipid	Inositol Metabolism	0.521281	1	1	1	0.468	0.597	4319	0.9865
HMDB00619	cholate	Lipid	Primary Bile Acid Metabolism	0.0856168	1	1	0.062	0.123	0.036	8576	0.9764
HMDB00067	cholesterol; Cholesterol	Lipid	Sterol	0.00252501	1	0.002	0.062	0	0.001	10271	1.0115
HMDB00097	choline	Lipid	Phospholipid Metabolism	0.00219595	0.001	0	0.062	0	0.001	11814	1.0029
HMDB00094	citrate; citrate/isocitrate; cmh_citrate; Citrate	Energy	TCA Cycle	0.0245376	0.145	1	0.118	0	0.001	10654	1.0103
HMDB00904	citrulline; Citrulline	Amino Acid	Urea cycle; Arginine and Proline Metabolism	0.00456081	0.001	0	0.062	0.005	0.001	11786	1.0043
HMDB00063	cortisol	Lipid	Corticosteroids	0.0100029	1	0	0.218	0.003	0.003	10194	1.0007
HMDB02802	cortisone	Lipid	Corticosteroids	0.0111683	1	0	0.165	0.007	0.005	10182	1.008
HMDB01046	cotinine	Xenobiotics	Tobacco Metabolite	0.480659	0.001	0.001	0.062	0.741	0.469	6149	1.0136
HMDB00064	creatine	Amino Acid	Creatine Metabolism	0.00219595	0.001	0	0.062	0	0.001	11814	1.0204
HMDB00562	creatinine	Amino Acid	Creatine Metabolism	0.00219595	0.001	0	0.062	0	0.001	11814	1.0088
HMDB-cyclo(leu-pro)	cyclo(leu-pro)	Peptide	Dipeptide	0.566711	1	1	1	0.567	1	2283	0.9981
HMDB00574	cysteine	Amino Acid	Methionine, Cysteine, SAM and Taurine Metabolism	0.175517	0.986	1	0.095	0.068	0.001	9005	0.9964
HMDB-3-(cystein-S-yl)acetaminophen	3-(cystein-S-yl)acetaminophen*	Xenobiotics	Drug - Analgesics, Anesthetics	0.862447	1	1	1	0.835	0.902	1241	0.896
HMDB00651	decanoylcarnitine; decanoylcarnitine (C10); C10 carnitine; C10_carnitine	Lipid	Fatty Acid Metabolism (Acyl Carnitine, Medium Chain)	0.103125	0.773	0	0.062	0	0.002	10619	1.0232
HMDB01032	dehydroisoandrosterone sulfate (DHEA-S); dehydroepiandrosterone sulfate (DHEA-S)	Lipid	Androgenic Steroids	0.000886721	1	1	1	0.001	0.001	9014	1.0085
HMDB01161	deoxycarnitine; butyrobetaine	Lipid	Carnitine Metabolism	0.116807	0.881	0	0.062	0	0.001	10457	1.0048
HMDB-desmethylnaproxen sulfate	desmethylnaproxen sulfate*	Xenobiotics	Drug - Analgesics, Anesthetics	0.928619	1	1	1	0.924	0.936	644	0.8683
HMDB05060	dihomo-linoleate (20:2n6); eicosadienoate	Lipid	Long Chain Polyunsaturated Fatty Acid (n3 and n6)	0.00255891	1	1	0.062	0	0.001	9355	1.0085
HMDB02925	dihomo-linolenate (20:3n3 or n6); eicosatrienoate	Lipid	Long Chain Polyunsaturated Fatty Acid (n3 and n6)	0.00255891	1	1	0.062	0	0.001	9355	1.0006
HMDB01539	dimethylarginine (SDMA + ADMA); ADMA	Amino Acid	Urea cycle; Arginine and Proline Metabolism	0.0132601	0.049	0	0.185	0.002	0.001	11683	1.0086
HMDB00092	dimethylglycine	Amino Acid	Glycine, Serine and Threonine Metabolism	0.0200169	0.001	0	0.062	0.04	0.001	11603	1.0167
HMDB02183	docosahexaenoate (DHA; 22:6n3); docosahexaenoate	Lipid	Long Chain Polyunsaturated Fatty Acid (n3 and n6)	0.00255891	1	1	0.062	0	0.001	9355	1.0259
HMDB10404	1-docosahexaenoylglycerophosphocholine (22:6n3); C22:6 LPC; C22_6_LPC	Lipid	Lysolipid	0.370842	0.351	0.002	0.062	0.462	1	5088	1.0047
HMDB06528	docosapentaenoate (n3 DPA; 22:5n3)	Lipid	Long Chain Polyunsaturated Fatty Acid (n3 and n6)	0.00720461	1	1	1	0.012	0.001	8957	1.0165
HMDB01976	docosapentaenoate (n6 DPA; 22:5n6); docosapentaenoate	Lipid	Long Chain Polyunsaturated Fatty Acid (n3 and n6)	0.0763408	1	1	0.062	0.101	0.043	8663	1.0155
HMDB-1-docosapentaenoylglycerophosphocholine (22:5n3)	1-docosapentaenoylglycerophosphocholine (22:5n3)	Lipid	Lysolipid	0.474094	1	1	1	0.474	1	2771	1.0036
HMDB00623	dodecanedioate; dodecanedioate (C12-DC)	Lipid	Fatty Acid, Dicarboxylate	0.00767672	1	1	0.062	0.005	0.007	9307	1.0137
HMDB00529	5-dodecenoate (12:1n7); 5-dodecenoate	Lipid	Medium Chain Fatty Acid	0.0139674	1	1	0.062	0.02	0.001	9248	1.0116
HMDB-DSGEGDFXAEGGGVR	DSGEGDFXAEGGGVR; Fibrinopeptide A, des-ala(1)	Peptide	Fibrinogen Cleavage Peptide	0.0228331	1	1	1	0.039	0.001	8816	1.0029
HMDB10392	1-dihomo-linoleoylglycerophosphocholine (20:2n6)	Lipid	Lysolipid	0.465743	1	1	1	0.466	1	2815	1.0006
HMDB01999	eicosapentaenoate (EPA; 20:5n3); eicosapentaenoate	Lipid	Long Chain Polyunsaturated Fatty Acid (n3 and n6)	0.00255891	1	1	0.062	0	0.001	9355	1.0237
HMDB10394	1-eicosatrienoylglycerophosphocholine (20:3)	Lipid	Lysolipid	0.461757	1	1	1	0.462	1	2836	1.0039
HMDB02231	eicosenoate (20:1n9 or 11); eicosenoate (20:1); eicosenoate	Lipid	Long Chain Monounsaturated Fatty Acid	0.00255891	1	1	0.062	0	0.001	9355	1.0018
HMDB-epiandrosterone sulfate	epiandrosterone sulfate	Lipid	Androgenic Steroids	0.00653957	1	1	1	0.01	0.002	8963	1.0076
HMDB02994	erythritol	Xenobiotics	Food Component/Plant	0.00188428	1	1	1	0.002	0.002	9005	1.0028
HMDB00613	erythronate; erythronate/threonate	Carbohydrate	Aminosugar Metabolism	0.00586416	1	1	0.101	0.003	0.001	9324	1.0007
HMDB00660	fructose	Carbohydrate	Fructose, Mannose and Galactose Metabolism	0.00022168	1	1	1	0	0.001	9020	1.0006
HMDB01931	gamma-CEHC	Cofactors and Vitamins	Tocopherol Metabolism	0.0652849	1	1	1	0.111	0.001	8433	0.9866
HMDB29142	gamma-glutamylalanine	Peptide	Gamma-glutamyl Amino Acid	0.00964309	1	1	1	0.014	0.004	8935	0.9989
HMDB11737	gamma-glutamylglutamate	Peptide	Gamma-glutamyl Amino Acid	0.0151851	1	1	1	0.005	0.029	8885	1.0028
HMDB11738	gamma-glutamylglutamine	Peptide	Gamma-glutamyl Amino Acid	0.094325	1	1	1	0.161	0.001	8171	1.0019
HMDB11170	gamma-glutamylisoleucine	Peptide	Gamma-glutamyl Amino Acid	0.00022168	1	1	1	0	0.001	9020	1.0105
HMDB11171	gamma-glutamylleucine	Peptide	Gamma-glutamyl Amino Acid	0.00022168	1	1	1	0	0.001	9020	1.0067
HMDB00594	gamma-glutamylphenylalanine	Peptide	Gamma-glutamyl Amino Acid	0.000775881	1	1	1	0.001	0.001	9015	1.0133
HMDB29159	gamma-glutamylthreonine	Peptide	Gamma-glutamyl Amino Acid	0.000554201	1	1	1	0.001	0.001	9017	1.0116
HMDB11741	gamma-glutamyltyrosine	Peptide	Gamma-glutamyl Amino Acid	0.0011084	1	1	1	0.001	0.001	9012	1.0042
HMDB11172	gamma-glutamylvaline	Peptide	Gamma-glutamyl Amino Acid	0.000997562	1	1	1	0	0.002	9013	1.0006
HMDB01492	gamma-tocopherol	Cofactors and Vitamins	Tocopherol Metabolism	0.564433	1	1	1	0.564	1	2295	1.0024
HMDB00625	gluconate; Gluconate	Xenobiotics	Food Component/Plant	0.152769	0.883	1	1	0.045	0.005	8951	1.0097
HMDB00122	glucose; glucose/fructose/galactose; Glucose	Carbohydrate	Glycolysis, Gluconeogenesis, and Pyruvate Metabolism	0.111426	0.773	1	0.062	0	0.001	9705	1.0067
HMDB00127	glucuronate; cmh_glucuronate	Carbohydrate	Aminosugar Metabolism	0.0887837	0.352	1	1	0.072	0.004	9627	1.0013
HMDB00148	glutamate; glutamic_acid	Amino Acid	Glutamate Metabolism	0.00253378	0.001	0	0.073	0	0.001	11810	1.0014
HMDB00641	glutamine	Amino Acid	Glutamate Metabolism	0.0527027	0.001	0	0.062	0.113	0.001	11216	1.0165
HMDB00661	glutarate (pentanedioate); glutarate (C5-DC)	Lipid	Fatty Acid, Dicarboxylate	0.0240523	1	1	1	0.039	0.003	8805	1.0125
HMDB13130	glutarylcarnitine (C5); glutarylcarnitine (C5-DC); C5-DC carnitine; C5_DC_carnitine	Amino Acid	Lysine Metabolism	0.104392	0.773	0	0.067	0.003	0.001	10604	1.0201
HMDB00139	glycerate; Glycerate	Carbohydrate	Glycolysis, Gluconeogenesis, and Pyruvate Metabolism	0.112708	0.774	1	0.095	0	0.001	9691	1.0013
HMDB00131	glycerol	Lipid	Glycerolipid Metabolism	0.0338855	0.231	1	1	0	0.001	10207	1.0087
HMDB00126	glycerol 3-phosphate (G3P); glycerol 3-phosphate; alpha-glycerophosphate; cmh_a_glycerophosphate; Glycerol_3_P	Lipid	Glycerolipid Metabolism	0.0366233	0.235	1	0.095	0	0.001	10522	0.9963
HMDB00086	glycerophosphorylcholine (GPC); alpha-glycerophosphocholine; alpha_glycerophosphocholine	Lipid	Phospholipid Metabolism	0.0284628	0.001	0	0.933	0	0.001	11503	0.9985
HMDB00123	glycine	Amino Acid	Glycine, Serine and Threonine Metabolism	0.00228041	0.001	0	0.062	0	0.001	11813	1.006
HMDB00637	glycochenodeoxycholate; cmh_glyco_deoxychol; Glycochenodeoxycholate	Lipid	Primary Bile Acid Metabolism	0.0602454	0.126	1	0.062	0.082	0.002	10264	1.0021
HMDB00138	glycocholate; cmh_glycocholate; Glycocholate	Lipid	Primary Bile Acid Metabolism	0.0320946	0.126	0.023	0.064	0.026	0.001	11460	1.0053
HMDB-glycocholenate sulfate	glycocholenate sulfate	Lipid	Secondary Bile Acid Metabolism	0.000665041	1	1	1	0.001	0.001	9016	1.0168
HMDB00631	glycodeoxycholate; glycodeoxycholate/glycochenodeoxycholate	Lipid	Secondary Bile Acid Metabolism	0.15422	1	0	0.185	0.139	0.211	8709	0.9985
HMDB02639	glycolithocholate sulfate	Lipid	Secondary Bile Acid Metabolism	0.00620705	1	1	1	0.006	0.006	8966	1.0073
HMDB00759	glycylleucine	Peptide	Dipeptide	0.465363	1	1	1	0.465	1	2817	0.9951
HMDB28848	glycylphenylalanine	Peptide	Dipeptide	0.474663	1	1	1	0.475	1	2768	1.0005
HMDB28853	glycyltyrosine	Peptide	Dipeptide	0.5316	1	1	1	0.532	1	2468	0.9994
HMDB28854	glycylvaline	Peptide	Dipeptide	0.0731545	1	1	1	0.089	0.051	8362	0.9683
HMDB03464	4-guanidinobutanoate; 4-guanidinobutanoic acid	Amino Acid	Guanidino and Acetamido Metabolism	0.00629065	1	1	0.062	0.003	0.005	9320	0.9943
HMDB00133	guanosine	Nucleotide	Purine Metabolism, Guanine containing	0.0258258	1	1	1	0.043	0.002	8789	1.0281
HMDB12108	1-margaroylglycerophosphocholine (17:0)	Lipid	Lysolipid	0.464225	1	1	1	0.464	1	2823	1.0044
HMDB60038	10-heptadecenoate (17:1n7); 10-heptadecenoate	Lipid	Long Chain Monounsaturated Fatty Acid	0.00255891	1	1	0.062	0	0.001	9355	0.9952
HMDB00666	heptanoate (7:0); heptanoate	Lipid	Medium Chain Fatty Acid	0.00604337	1	1	0.095	0	1	5592	1.006
HMDB11134	5-HETE	Lipid	Eicosanoid	0.463466	1	1	1	0.463	1	2827	1.0058
HMDB00672	hexadecanedioate; hexadecanedioate (C16-DC)	Lipid	Fatty Acid, Dicarboxylate	0.00511782	1	1	0.062	0.003	0.003	9331	0.9901
HMDB00705	hexanoylcarnitine; hexanoylcarnitine (C6); C6 carnitine; C6_carnitine	Lipid	Fatty Acid Metabolism (Acyl Carnitine, Medium Chain)	0.105912	0.773	0	0.076	0.006	0.001	10586	1.0122
HMDB-HWESASLLR	HWESASLLR	Peptide	Polypeptide	0.537294	1	1	1	0.537	1	2438	0.9942
HMDB00714	hippurate; cmh_hippurate; Hippurate	Xenobiotics	Benzoate Metabolism	0.0195101	0.126	0	0.095	0	0.001	11609	0.997
HMDB00177	histidine	Amino Acid	Histidine Metabolism	0.00219595	0.001	0	0.062	0	0.001	11814	1.0029
HMDB-13-HODE + 9-HODE	13-HODE + 9-HODE	Lipid	Fatty Acid, Monohydroxy	0.00454445	1	1	1	0.001	0.009	8981	0.9901
HMDB00679	homocitrulline	Amino Acid	Urea cycle; Arginine and Proline Metabolism	0.0293289	1	0.108	0.062	0.032	0.004	9995	1.0003
HMDB33433	homostachydrine	Xenobiotics	Food Component/Plant	0.00243848	1	1	1	0.003	0.001	9000	1.0537
HMDB-HWESASXX	HWESASXX	Peptide	Polypeptide	0.167964	1	1	1	0.168	1	4384	0.9926
HMDB00396	3-hydroxy-2-ethylpropionate	Amino Acid	Leucine, Isoleucine and Valine Metabolism	0.0387941	1	1	1	0.066	0.001	8672	1.0065
HMDB00317	2-hydroxy-3-methylvalerate; 2-hydroxy-3-methylpentanoate/hydroxyisocaproate	Amino Acid	Leucine, Isoleucine and Valine Metabolism	0.0746348	1	1	0.154	0.122	0.001	8679	1.0331
HMDB-2-hydroxyacetaminophen sulfate	2-hydroxyacetaminophen sulfate*	Xenobiotics	Drug - Analgesics, Anesthetics	0.726557	1	1	1	0.662	0.817	2467	0.9858
HMDB00008	2-hydroxybutyrate (AHB); alpha-hydroxybutyrate/beta-hydroxybutyrate/hydroxyisobutyrate; cmh_a_hydroxybutyrate; __Hydroxybutyrate	Amino Acid	Methionine, Cysteine, SAM and Taurine Metabolism	0.373692	0.126	1	0.146	0.462	1	4490	1.0081
HMDB00357	3-hydroxybutyrate (BHBA); cmh_b_hydroxybutyrate; __Hydroxybutyrate0	Lipid	Ketone Bodies	0.0185518	0.126	1	1	0	0.001	10369	1.0117
HMDB02203	3-hydroxydecanoate	Lipid	Fatty Acid, Monohydroxy	0.00469133	1	1	0.062	0.003	0.002	9335	1.0149
HMDB59655	2-hydroxyglutarate	Lipid	Fatty Acid, Dicarboxylate	0.0205779	1	1	0.095	0.03	0.001	9186	1.0166
HMDB13678	4-hydroxyhippurate	Xenobiotics	Benzoate Metabolism	0.019397	1	1	1	0.033	0.001	8847	0.9954
HMDB00840	2-hydroxyhippurate (salicylurate); salicylurate; cmh_salicylurate	Xenobiotics	Benzoate Metabolism	0.112342	0.353	1	0.073	0.082	0.06	9695	1.0106
HMDB00729	2-hydroxyisobutyrate	Xenobiotics	Chemical	0.485102	1	1	1	0.485	1	2713	0.9951
HMDB-beta-hydroxyisovaleroylcarnitine	beta-hydroxyisovaleroylcarnitine	Amino Acid	Leucine, Isoleucine and Valine Metabolism	0.0261909	1	1	1	0.026	1	5131	0.9991
HMDB02264	2-hydroxyoctanoate	Lipid	Fatty Acid, Monohydroxy	0.0641765	1	1	1	0.092	0.025	8443	1.0109
HMDB31057	2-hydroxypalmitate	Lipid	Fatty Acid, Monohydroxy	0.00022168	1	1	1	0	0.001	9020	1.0001
HMDB00020	4-hydroxyphenylacetate; p-hydroxyphenylacetate; cmh_hydroxyp_acetate	Amino Acid	Phenylalanine Metabolism	0.308094	0.353	1	0.062	0.243	0.404	7557	0.9963
HMDB04026	21-hydroxypregnenolone disulfate	Lipid	Pregnenolone Steroids	0.0267125	1	1	1	0.037	0.012	8781	1.0202
HMDB-2-hydroxystearate	2-hydroxystearate	Lipid	Fatty Acid, Monohydroxy	0.00022168	1	1	1	0	0.001	9020	1.0078
HMDB00157	hypoxanthine; cmh_hypoxanthine; Hypoxanthine	Nucleotide	Purine Metabolism, (Hypo)Xanthine/Inosine containing	0.0256757	0.152	0	0.062	0.004	0.007	11536	1.0132
HMDB01925	ibuprofen*	Xenobiotics	Drug - Analgesics, Anesthetics	0.838576	1	1	0.143	0.807	0.949	1514	1.0094
HMDB00197	indoleacetate; indoleacetic acid	Amino Acid	Tryptophan Metabolism	0.00319864	1	1	0.062	0.001	0.001	9349	0.9964
HMDB00671	indolelactate; Indole_3_lactate	Amino Acid	Tryptophan Metabolism	0.125069	0.774	1	0.106	0.025	0.001	9556	1.0087
HMDB02302	indolepropionate; indole-3-propionate; cmh_indole_pro; Indole_3_propanoate	Amino Acid	Tryptophan Metabolism	0.0714155	0.24	1	0.608	0.026	0.014	10142	0.96
HMDB00682	3-indoxyl sulfate; indoxylsulfate; cmh_indoxylsulfate; Indoxyl_sulfate	Amino Acid	Tryptophan Metabolism	0.0225233	0.126	1	0.14	0	0.001	10676	0.9997
HMDB00195	inosine; cmh_inosine; Inosine	Nucleotide	Purine Metabolism, (Hypo)Xanthine/Inosine containing	0.0226351	0.135	0.005	0.064	0.005	0.001	11572	1.0294
HMDB00213	inositol 1-phosphate (I1P)	Lipid	Inositol Metabolism	0.502942	1	1	1	0.503	1	2619	1.0032
HMDB00736	isobutyrylcarnitine; isobutyrylcarnitine (C4)	Amino Acid	Leucine, Isoleucine and Valine Metabolism	0.000554201	1	1	1	0	0.001	9017	1.0033
HMDB00172	isoleucine	Amino Acid	Leucine, Isoleucine and Valine Metabolism	0.00253378	0.001	0	0.073	0	0.001	11810	1.0117
HMDB00718	isovalerate; isovalerate (i5:0)	Amino Acid	Leucine, Isoleucine and Valine Metabolism	0.0147417	1	1	1	0.006	0.026	8889	1.0033
HMDB00688	isovalerylcarnitine; isovalerylcarnitine (C5); C5 carnitine; C5_carnitine	Amino Acid	Leucine, Isoleucine and Valine Metabolism	0.103125	0.773	0	0.062	0	0.002	10619	1.0055
HMDB00684	kynurenine; cmh_kynurenine; Kynurenine	Amino Acid	Tryptophan Metabolism	0.0256363	0.126	1	0.235	0	0.001	10642	1.0052
HMDB00190	lactate; cmh_lactate; Lactate	Carbohydrate	Glycolysis, Gluconeogenesis, and Pyruvate Metabolism	0.0238967	0.146	1	0.095	0	0.001	10661	1.002
HMDB01170	lathosterol	Lipid	Sterol	0.589675	1	1	1	0.59	1	2162	1.0051
HMDB00638	laurate (12:0); dodecanoate	Lipid	Medium Chain Fatty Acid	0.00255891	1	1	0.062	0	0.001	9355	1.0084
HMDB02250	laurylcarnitine; laurylcarnitine (C12); C12 carnitine; C12_carnitine	Lipid	Fatty Acid Metabolism (Acyl Carnitine, Medium Chain)	0.126605	0.773	0	0.062	0.044	0.014	10341	1.0161
HMDB00687	leucine	Amino Acid	Leucine, Isoleucine and Valine Metabolism	0.00219595	0.001	0	0.062	0	0.001	11814	1.0099
HMDB28933	leucylleucine	Peptide	Dipeptide	0.461947	1	1	1	0.462	1	2835	1.0006
HMDB00673	linoleate (18:2n6); linoleate	Lipid	Long Chain Polyunsaturated Fatty Acid (n3 and n6)	0.00255891	1	1	0.062	0	0.001	9355	1.012
HMDB03073	linolenate [alpha or gamma; (18:3n3 or 6)]; gamma-linolenate	Lipid	Long Chain Polyunsaturated Fatty Acid (n3 and n6)	0.00255891	1	1	0.062	0	0.001	9355	1.0093
HMDB-1-linoleoylglycerol (18:2)	1-linoleoylglycerol (1-monolinolein); 1-linoleoylglycerol (18:2)	Lipid	Monoacylglycerol	0.0643981	1	1	1	0.109	0.001	8441	0.9833
HMDB10386	1-linoleoylglycerophosphocholine (18:2n6); 1-linoleoyl-GPC (18:2); C18:2 LPC; C18_2_LPC	Lipid	Lysophospholipid	0.0481419	0.351	0.002	0.062	0	0.001	11270	0.9977
HMDB11507	1-linoleoylglycerophosphoethanolamine; 1-linoleoyl-GPE (18:2); C18:2 LPE; C18_2_LPE	Lipid	Lysolipid	0.0483108	0.351	0.002	0.062	0.001	0.001	11268	0.9916
HMDB00182	lysine	Amino Acid	Lysine Metabolism	0.00219595	0.001	0	0.062	0	0.001	11814	1.0061
HMDB00156	malate; cmh_malate; Malate	Energy	TCA Cycle	0.0358909	0.126	1	0.095	0.03	0.001	10530	1.0177
HMDB00765	mannitol	Carbohydrate	Fructose, Mannose and Galactose Metabolism	0.590245	1	1	1	0.59	1	2159	0.9847
HMDB00169	mannose	Carbohydrate	Fructose, Mannose and Galactose Metabolism	0.000332521	1	1	1	0	0.001	9019	1.0081
HMDB02259	margarate (17:0); heptadecanoate	Lipid	Long Chain Saturated Fatty Acid	0.00287877	1	1	0.062	0.001	0.001	9352	0.9981
HMDB00696	methionine	Amino Acid	Methionine, Cysteine, SAM and Taurine Metabolism	0.00228041	0.001	0	0.062	0	0.001	11813	1.002
HMDB02005	methionine sulfoxide; methionine_sulfoxide	Amino Acid	Methionine, Cysteine, SAM and Taurine Metabolism	0.103209	0.773	0	0.062	0.001	0.001	10618	1.0036
HMDB-2-methoxyacetaminophen glucuronide	2-methoxyacetaminophen glucuronide*	Xenobiotics	Drug - Analgesics, Anesthetics	0.867546	1	1	1	0.858	0.88	1195	1.0223
HMDB-2-methoxyacetaminophen sulfate	2-methoxyacetaminophen sulfate*	Xenobiotics	Drug - Analgesics, Anesthetics	0.859233	1	1	1	0.823	0.91	1270	0.998
HMDB01434	3-methoxytyrosine	Amino Acid	Tyrosine Metabolism	0.00975393	1	1	1	0.016	0.001	8934	1.0167
HMDB00019	3-methyl-2-oxobutyrate; alpha-ketoisovalerate; __ketoisovalerate	Amino Acid	Leucine, Isoleucine and Valine Metabolism	0.206189	0.774	1	0.095	0.194	0.001	8670	1.0105
HMDB00695	4-methyl-2-oxopentanoate; Keto_isocaproate_KIV	Amino Acid	Leucine, Isoleucine and Valine Metabolism	0.151822	0.774	1	1	0.077	0.001	8961	1.0111
HMDB03736	3-methyl-2-oxovalerate	Amino Acid	Leucine, Isoleucine and Valine Metabolism	0.0584128	1	1	1	0.1	0.001	8495	1.0091
HMDB00378	2-methylbutyrylcarnitine (C5)	Amino Acid	Leucine, Isoleucine and Valine Metabolism	0.0162935	1	1	1	0.021	0.009	8875	1.0075
HMDB00897	7-methylguanine	Nucleotide	Purine Metabolism, Guanine containing	0.00786637	1	0	0.062	0.011	0.001	10216	1.0073
HMDB00479	3-methylhistidine	Amino Acid	Histidine Metabolism	0.0149558	1	0	0.084	0.023	0.001	10143	1.0132
HMDB03099	1-methylurate	Xenobiotics	Xanthine Metabolism	0.236806	1	1	0.098	0.142	0.383	7158	0.9979
HMDB00884	5-methyluridine (ribothymidine); ribothymidine	Nucleotide	Pyrimidine Metabolism, Uracil containing	0.0462271	1	0	0.93	0.026	0.001	9821	1.0114
HMDB10738	1-methylxanthine	Xenobiotics	Xanthine Metabolism	0.202062	1	1	1	0.212	0.188	7199	0.9975
HMDB01932	metoprolol*	Xenobiotics	Drug - Cardiovascular	0.897737	1	0.781	0.062	0.92	0.967	1053	1.0121
HMDB-metoprolol acid metabolite	metoprolol acid metabolite*	Xenobiotics	Drug - Cardiovascular	0.882066	1	1	1	0.847	0.932	1064	0.9353
HMDB00211	myo-inositol; inositol; cmh_inositol	Lipid	Inositol Metabolism	0.0538363	0.358	1	0.095	0	0.001	10334	1.0007
HMDB00806	myristate (14:0); myristate	Lipid	Long Chain Saturated Fatty Acid	0.00255891	1	1	0.062	0	0.001	9355	1.0021
HMDB02000	myristoleate (14:1n5); myristoleic acid	Lipid	Long Chain Monounsaturated Fatty Acid	0.00255891	1	1	0.062	0	0.001	9355	1.0067
HMDB-2-myristoylglycerophosphocholine	2-myristoylglycerophosphocholine	Lipid	Lysolipid	0.464035	1	1	1	0.464	1	2824	0.9883
HMDB03331	N1-methyladenosine; 1-methyladenosine	Nucleotide	Purine Metabolism, Adenine containing	0.00582694	1	0	0.062	0.007	0.001	10237	1.0049
HMDB00439	N-(2-furoyl)glycine; furoylglycine	Xenobiotics	Food Component/Plant	0.300565	1	1	0.062	0.272	0.364	6560	1.0087
HMDB04824	N2,N2-dimethylguanosine	Nucleotide	Purine Metabolism, Guanine containing	0.0977716	1	1	0.787	0.12	0.001	8462	1.0061
HMDB00206	N6-acetyllysine	Amino Acid	Lysine Metabolism	0.00242789	1	0	0.062	0	0.001	10272	1.0029
HMDB41623	N6-carbamoylthreonyladenosine	Nucleotide	Purine Metabolism, Adenine containing	0.0643981	1	1	1	0.11	0.001	8441	1.0066
HMDB00766	N-acetylalanine	Amino Acid	Alanine and Aspartate Metabolism	0.00330193	1	0	0.078	0	0.001	10263	1.0013
HMDB-N-acetyl-beta-alanine	N-acetyl-beta-alanine	Nucleotide	Pyrimidine Metabolism, Uracil containing	0.00243848	1	1	1	0.004	0.001	9000	1.0087
HMDB00532	N-acetylglycine; acetylglycine	Amino Acid	Glycine, Serine and Threonine Metabolism	0.128801	0.776	0	0.109	0.054	0.001	10315	1.0068
HMDB00512	N-acetylphenylalanine; N-acetyphenylalanine	Amino Acid	Phenylalanine Metabolism	0.0114688	1	0.002	1	0.016	0.007	9826	1.0125
HMDB02931	N-acetylserine	Amino Acid	Glycine, Serine and Threonine Metabolism	0.0282607	1	0	0.062	0.051	0.001	10006	1.0114
HMDB62557	N-acetylthreonine	Amino Acid	Glycine, Serine and Threonine Metabolism	0.00387941	1	1	1	0.006	0.001	8987	0.9953
HMDB01923	naproxen*	Xenobiotics	Drug - Analgesics, Anesthetics	0.886662	1	1	0.062	0.917	0.922	1063	0.8906
HMDB-N-methylproline	N-methylproline	Amino Acid	Urea cycle; Arginine and Proline Metabolism	0.0208799	1	0	0.062	0.036	0.001	10082	0.9976
HMDB00772	nonadecanoate (19:0); nonadecanoate	Lipid	Long Chain Saturated Fatty Acid	0.00533106	1	1	0.132	0	0.001	9329	1.0023
HMDB13622	10-nonadecenoate (19:1n9); 10-nonadecenoate	Lipid	Long Chain Monounsaturated Fatty Acid	0.00255891	1	1	0.062	0	0.001	9355	0.9931
HMDB-o-cresol sulfate	o-cresol sulfate	Xenobiotics	Benzoate Metabolism	0.0338063	1	1	1	0.056	0.003	8717	1.0145
HMDB00782	octadecanedioate; octadecanedioate (C18-DC)	Lipid	Fatty Acid, Dicarboxylate	0.0118599	1	1	1	0.011	0.013	8915	0.9919
HMDB00791	octanoylcarnitine; octanoylcarnitine (C8); C8 carnitine; C8_carnitine	Lipid	Fatty Acid Metabolism (Acyl Carnitine, Medium Chain)	0.102872	0.773	0	0.062	0	0.001	10622	1.0215
HMDB00207	oleate (18:1n9); oleate	Lipid	Long Chain Fatty Acid	0.436367	1	1	0.062	0.462	1	3171	0.9931
HMDB05065	oleoylcarnitine; oleoylcarnitine (C18:1); C18:1 carnitine; C18_1_carnitine	Lipid	Fatty Acid Metabolism (Acyl Carnitine, Monounsaturated)	0.109966	0.773	0	0.062	0.015	0.002	10538	0.9983
HMDB11567	1-oleoylglycerol (1-monoolein); 1-oleoylglycerol (18:1)	Lipid	Monoacylglycerol	0.0118599	1	1	1	0.017	0.005	8915	0.9922
HMDB02815	1-oleoylglycerophosphocholine (18:1); 1-oleoyl-GPC (18:1); C18:1 LPC; C18_1_LPC	Lipid	Lysophospholipid	0.047973	0.351	0.002	0.062	0	0.001	11272	0.999
HMDB11506	1-oleoylglycerophosphoethanolamine; 1-oleoyl-GPE (18:1); C18:1 LPE; C18_1_LPE	Lipid	Lysophospholipid	0.0485642	0.351	0.002	0.062	0.001	0.001	11265	0.9933
HMDB03374	ornithine	Amino Acid	Urea cycle; Arginine and Proline Metabolism	0.00376857	1	1	1	0.006	0.001	8988	1.0012
HMDB00267	5-oxoproline; pyroglutamic_acid	Amino Acid	Glutathione Metabolism	0.113204	0.773	1	1	0	0.001	9369	1.0059
HMDB10316	4-acetamidophenylglucuronide; acetaminophen glucuronide*	Xenobiotics	Drug - Analgesics, Anesthetics	0.760804	1	0.796	0.062	0.773	0.802	2463	1.0027
HMDB00220	palmitate (16:0); palmitate	Lipid	Long Chain Saturated Fatty Acid	0.00266553	1	1	0.064	0	0.001	9354	1.0059
HMDB03229	palmitoleate (16:1n7); palmitoleate	Lipid	Long Chain Monounsaturated Fatty Acid	0.00319864	1	1	0.062	0.001	0.001	9349	1.0001
HMDB10383	1-palmitoleoylglycerophosphocholine (16:1); 1-palmitoleoyl-GPC (16:1); C16:1 LPC; C16_1_LPC	Lipid	Lysophospholipid	0.047973	0.351	0.002	0.062	0	0.001	11272	0.9893
HMDB00222	palmitoylcarnitine; palmitoylcarnitine (C16); C16 carnitine; C16_carnitine	Lipid	Fatty Acid Metabolism (Acyl Carnitine, Long Chain Saturated)	0.111402	0.773	0	0.062	0.017	0.003	10521	0.9975
HMDB31074	1-palmitoylglycerol (1-monopalmitin); 1-palmitoylglycerol (16:0)	Lipid	Monoacylglycerol	0.0307027	1	1	1	0.012	0.057	8745	0.9857
HMDB10382	1-palmitoylglycerophosphocholine (16:0); 1-palmitoyl-GPC (16:0); C16:0 LPC; C16_0_LPC	Lipid	Lysophospholipid	0.047973	0.351	0.002	0.062	0	0.001	11272	1.0043
HMDB11503	1-palmitoylglycerophosphoethanolamine; 1-palmitoyl-GPE (16:0); C16:0 LPE; C16_0_LPE	Lipid	Lysophospholipid	0.047973	0.351	0.002	0.062	0	0.001	11272	1.0015
HMDB61695	1-palmitoylglycerophosphoinositol; 1-palmitoyl-GPI (16:0)	Lipid	Lysophospholipid	0.00254932	1	1	1	0.002	0.004	8999	0.9977
HMDB-palmitoyl sphingomyelin (d18:1/16:0)	palmitoyl sphingomyelin; palmitoyl sphingomyelin (d18:1/16:0)	Lipid	Sphingomyelins	0.000443361	1	1	1	0	0.001	9018	1.0067
HMDB00210	pantothenate; cmh_pantothenate; Pantothenate	Cofactors and Vitamins	Pantothenate and CoA Metabolism	0.0208615	0.126	0	0.098	0.003	0.001	11593	0.9888
HMDB01860	paraxanthine	Xenobiotics	Xanthine Metabolism	0.0735979	1	1	1	0.049	0.109	8358	0.9971
HMDB11635	p-cresol sulfate	Xenobiotics	Benzoate Metabolism	0.00022168	1	1	1	0	0.001	9020	1.0086
HMDB00847	pelargonate (9:0)	Lipid	Medium Chain Fatty Acid	0	1	1	1	0	1	5269	0.9972
HMDB-1-pentadecanoylglycerophosphocholine (15:0)	1-pentadecanoylglycerophosphocholine (15:0)	Lipid	Lysolipid	0.466882	1	1	1	0.467	1	2809	0.9985
HMDB60015	phenol sulfate	Amino Acid	Tyrosine Metabolism	0.00022168	1	1	1	0	0.001	9020	0.9953
HMDB00209	phenylacetate	Amino Acid	Phenylalanine and Tyrosine Metabolism	0.0952117	1	1	1	0.082	0.114	8163	1.0149
HMDB06344	phenylacetylglutamine	Peptide	Acetylated Peptides	0.0331164	1	0	0.95	0	0.001	9956	1.0068
HMDB00159	phenylalanine	Amino Acid	Phenylalanine Metabolism	0.00219595	0.001	0	0.062	0	0.001	11814	1.0041
HMDB00779	phenyllactate (PLA); phenyllactate	Amino Acid	Phenylalanine Metabolism	0.0204713	1	1	0.062	0.032	0.001	9187	1.0061
HMDB00764	3-phenylpropionate (hydrocinnamate); hydrocinnamate	Xenobiotics	Benzoate Metabolism	0.0502186	1	1	0.062	0.052	0.047	8908	0.9695
HMDB01429	phosphate	Energy	Oxidative Phosphorylation	0.00022168	1	1	1	0	0.001	9020	1.0228
HMDB00070	pipecolate	Amino Acid	Lysine Metabolism	0.00210596	1	1	1	0.003	0.001	9003	0.9916
HMDB29377	piperine	Xenobiotics	Food Component/Plant	0.0567155	1	0.024	0.062	0.006	0.135	9713	1.0035
HMDB-pregnen-diol disulfate	pregnen-diol disulfate; pregnenediol disulfate (C21H34O8S2); pregnen-diol disulfate C21H34O8S2	Lipid	Pregnenolone Steroids	0.000665041	1	1	1	0.001	0.001	9016	1.019
HMDB-pregn steroid monosulfate	pregn steroid monosulfate; pregnenediol sulfate (C21H34O5S); pregn steroid monosulfate C21H34O5S	Lipid	Pregnenolone Steroids	0.000554201	1	1	1	0	0.001	9017	1.0197
HMDB06695	pro-hydroxy-pro	Amino Acid	Urea cycle; Arginine and Proline Metabolism	0.00144092	1	1	1	0	0.003	9009	1.0105
HMDB00162	proline	Amino Acid	Urea cycle; Arginine and Proline Metabolism	0.00219595	0.001	0	0.062	0	0.001	11814	0.9934
HMDB00824	propionylcarnitine; propionylcarnitine (C3); C3 carnitine; C3_carnitine	Lipid	Fatty Acid Metabolism (also BCAA Metabolism)	0.102872	0.773	0	0.062	0	0.001	10622	0.9971
HMDB00767	pseudouridine; Pseudouridine	Nucleotide	Pyrimidine Metabolism, Uracil containing	0.102956	0.774	0	0.062	0	0.001	10621	1.0033
HMDB00017	pyridoxate; 4-pyridoxate; cmh_pyridoxate	Cofactors and Vitamins	Vitamin B6 Metabolism	0.0533785	0.352	1	0.101	0	0.001	10339	0.9988
HMDB-pyroglutamine	pyroglutamine	Amino Acid	Glutamate Metabolism	0.000886721	1	1	1	0.001	0.001	9014	1.0319
HMDB-pyroglutamylglycine	pyroglutamylglycine	Peptide	Dipeptide	0.483773	1	1	1	0.484	1	2720	0.9944
HMDB00243	pyruvate; cmh_pyruvate; Pyruvate	Carbohydrate	Glycolysis, Gluconeogenesis, and Pyruvate Metabolism	0.0974917	0.285	1	1	0.112	0.001	9535	0.996
HMDB03072	quinate	Xenobiotics	Food Component/Plant	0.113125	1	1	0.101	0.169	0.036	8318	1.002
HMDB00244	riboflavin (Vitamin B2)	Cofactors and Vitamins	Riboflavin Metabolism	0.637313	1	1	1	0.637	1	1911	0.9902
HMDB29723	saccharin	Xenobiotics	Food Component/Plant	0.529587	1	1	0.064	0.409	0.743	4412	0.9915
HMDB01895	salicylate; Salicylate*	Xenobiotics	Drug - Topical Agents	0.128639	0.774	1	0.062	0.034	0.002	9517	1.0112
HMDB-salicyluric glucuronide	salicyluric glucuronide*	Xenobiotics	Drug - Analgesics, Anesthetics	0.399246	1	1	1	0.389	0.413	5420	0.9751
HMDB06088	scyllo-inositol	Lipid	Inositol Metabolism	0.520402	1	1	1	0.52	1	2527	0.9885
HMDB00792	sebacate (decanedioate); sebacate (C10-DC); sebacate	Lipid	Fatty Acid, Dicarboxylate	0.127306	1	1	0.062	0.012	0.295	8185	1.0047
HMDB00187	serine	Amino Acid	Glycine, Serine and Threonine Metabolism	0.00236486	0.001	0	0.064	0	0.001	11812	1.009
HMDB00259	serotonin (5HT); serotonin	Amino Acid	Tryptophan Metabolism	0.0105574	0.003	0.029	0.062	0.013	0.001	11715	1.0278
HMDB04827	stachydrine; proline-betaine; proline betaine	Xenobiotics	Food Component/Plant	0.00271924	1	0	0.062	0.001	0.001	10269	1.0074
HMDB00827	stearate (18:0); stearate	Lipid	Long Chain Saturated Fatty Acid	0.00255891	1	1	0.062	0	0.001	9355	1.0077
HMDB06547	stearidonate (18:4n3)	Lipid	Long Chain Polyunsaturated Fatty Acid (n3 and n6)	0.0103081	1	1	1	0.003	0.021	8929	1.0141
HMDB00848	stearoylcarnitine; stearoylcarnitine (C18); C18 carnitine; C18_carnitine	Lipid	Fatty Acid Metabolism (Acyl Carnitine, Long Chain Saturated)	0.148564	0.773	0	0.062	0.056	0.066	10081	0.9938
HMDB31075	1-stearoylglycerol (1-monostearin)	Lipid	Monoacylglycerol	0.480357	1	1	1	0.48	1	2738	1.0086
HMDB10384	1-stearoylglycerophosphocholine (18:0); 1-stearoyl-GPC (18:0); C18:0 LPC; C18_0_LPC	Lipid	Lysophospholipid	0.047973	0.351	0.002	0.062	0	0.001	11272	1.0087
HMDB11130	1-stearoylglycerophosphoethanolamine; 1-stearoyl-GPE (18:0); C18:0 LPE; C18_0_LPE	Lipid	Lysophospholipid	0.0494088	0.351	0.002	0.062	0.003	0.001	11255	1.0006
HMDB61696	1-stearoylglycerophosphoinositol; 1-stearoyl-GPI (18:0)	Lipid	Lysophospholipid	0.000443361	1	1	1	0	0.001	9018	1.0029
HMDB01348	stearoyl sphingomyelin; stearoyl sphingomyelin (d18:1/18:0); C18:0 SM; C18_0_SM	Lipid	Sphingomyelins	0.0532939	0.351	0.002	0.062	0.012	0.001	11209	1.0181
HMDB00893	suberate (octanedioate); suberate (C8-DC); suberate; cmh_suberate	Lipid	Fatty Acid, Dicarboxylate	0.126808	0.47	1	0.095	0.008	0.155	9537	1.0138
HMDB00254	succinate; Succinate	Energy	TCA Cycle	0.112891	0.774	1	0.095	0	0.001	9689	1.0034
HMDB61717	succinylcarnitine; succinylcarnitine (C4-DC)	Energy	TCA Cycle	0.00587453	1	1	1	0.01	0.001	8969	1.0024
HMDB00951	taurochenodeoxycholate	Lipid	Primary Bile Acid Metabolism	0.10822	1	1	0.765	0.123	0.025	8364	1.0037
HMDB00036	taurocholate; cmh_taurocholate; Taurocholate	Lipid	Primary Bile Acid Metabolism	0.264787	0.393	1	0.829	0.284	0.131	8030	0.8288
HMDB-taurocholenate sulfate	taurocholenate sulfate	Lipid	Secondary Bile Acid Metabolism	0.00919973	1	1	1	0.015	0.001	8939	1.0325
HMDB00896	taurodeoxycholate; cmh_t_deoxycholates; Taurodeoxycholate	Lipid	Secondary Bile Acid Metabolism	0.223311	0.129	1	0.062	0.294	0.179	8483	1.0017
HMDB02580	taurolithocholate 3-sulfate	Lipid	Secondary Bile Acid Metabolism	0.0502106	1	1	1	0.051	0.049	8569	1.0277
HMDB00872	tetradecanedioate; tetradecanedioate (C14-DC)	Lipid	Fatty Acid, Dicarboxylate	0.0746348	1	1	0.961	0.035	0.046	8679	0.9942
HMDB02825	theobromine	Xenobiotics	Xanthine Metabolism	0.0180669	1	1	1	0.026	0.007	8859	0.9819
HMDB01889	theophylline	Xenobiotics	Xanthine Metabolism	0.0690905	1	1	0.09	0.067	0.07	8731	0.9899
HMDB04136	threitol	Carbohydrate	Pentose Metabolism	0.489868	1	1	0.098	0.516	1	2870	1.0002
HMDB00943	threonate	Cofactors and Vitamins	Ascorbate and Aldarate Metabolism	0.00509865	1	1	1	0.008	0.001	8976	1.0068
HMDB00167	threonine	Amino Acid	Glycine, Serine and Threonine Metabolism	0.0027027	0.001	0	0.062	0.001	0.001	11808	1.0068
HMDB29068	threonylphenylalanine	Peptide	Dipeptide	0.0400133	1	1	1	0.055	0.019	8661	1.0156
HMDB01878	thymol sulfate	Xenobiotics	Food Component/Plant	0.0697185	1	1	1	0.095	0.034	8393	1.0755
HMDB00959	tigloylglycine	Amino Acid	Leucine, Isoleucine and Valine Metabolism	0.672424	1	1	1	0.672	1	1726	0.9929
HMDB02366	tiglyl carnitine; tiglylcarnitine (C5:1-DC); C5:1 carnitine; C5_1_carnitine	Amino Acid	Leucine, Isoleucine and Valine Metabolism	0.131081	0.774	0	0.07	0.062	0.002	10288	1.0171
HMDB00725	trans-4-hydroxyproline; hydroxyproline; cis_trans_hydroxyproline	Amino Acid	Urea cycle; Arginine and Proline Metabolism	0.00244932	0.001	0	0.062	0.001	0.001	11811	1.0142
HMDB00975	trehalose	Carbohydrate	Disaccharides and Oligosaccharides	0.545075	1	1	1	0.545	1	2397	0.9988
HMDB00929	tryptophan	Amino Acid	Tryptophan Metabolism	0.00219595	0.001	0	0.062	0	0.001	11814	0.997
HMDB61115	tryptophan betaine	Amino Acid	Tryptophan Metabolism	0.00310352	1	1	1	0.003	0.003	8994	0.972
HMDB00158	tyrosine	Amino Acid	Tyrosine Metabolism	0.00219595	0.001	0	0.062	0	0.001	11814	0.9985
HMDB00888	undecanedioate; undecanedioate (C11-DC); undecanedionate	Lipid	Fatty Acid, Dicarboxylate	0.0122645	1	1	0.062	0.009	1	5557	0.9936
HMDB00289	urate; cmh_urate; Uric_acid	Nucleotide	Purine Metabolism, (Hypo)Xanthine/Inosine containing	0.0184966	0.126	0	0.062	0	0.001	11621	1.0128
HMDB00294	urea	Amino Acid	Urea cycle; Arginine and Proline Metabolism	0.00022168	1	1	1	0	0.001	9020	0.9989
HMDB00296	uridine; cmh_uridine; Uridine	Nucleotide	Pyrimidine Metabolism, Uracil containing	0.0218824	0.126	1	0.095	0.002	0.001	10683	1.0099
HMDB00301	trans-urocanate; urocanic acid	Amino Acid	Histidine Metabolism	0.24143	1	0	0.062	0.467	0.001	7811	0.9965
HMDB00946	ursodeoxycholate	Lipid	Secondary Bile Acid Metabolism	0.233873	1	1	1	0.315	0.119	6912	0.9906
HMDB00892	valerate	Lipid	Short Chain Fatty Acid	0.470867	1	1	1	0.471	1	2788	0.9977
HMDB00883	valine	Amino Acid	Leucine, Isoleucine and Valine Metabolism	0.00304054	0.001	0	0.062	0.001	0.002	11804	1.0006
HMDB-2-linoleoylglycerophosphocholine	2-linoleoylglycerophosphocholine	Lipid	Lysolipid	0.478459	1	1	1	0.478	1	2748	1.0058
HMDB-2-linoleoylglycerophosphoethanolamine	2-linoleoylglycerophosphoethanolamine	Lipid	Lysolipid	0.550769	1	1	1	0.551	1	2367	0.9948
HMDB61701	2-oleoylglycerophosphocholine	Lipid	Lysolipid	0.465743	1	1	1	0.466	1	2815	1.0004
HMDB-2-oleoylglycerophosphoethanolamine	2-oleoylglycerophosphoethanolamine	Lipid	Lysolipid	0.571645	1	1	1	0.572	1	2257	1.0023
HMDB61702	2-palmitoylglycerophosphocholine; 2-palmitoyl-GPC (16:0)	Lipid	Lysophospholipid	0.000775881	1	1	1	0.001	0.001	9015	0.9953
HMDB-2-palmitoylglycerophosphoethanolamine	2-palmitoylglycerophosphoethanolamine	Lipid	Lysolipid	0.483014	1	1	1	0.483	1	2724	0.9953
HMDB-2-stearoylglycerophosphocholine	2-stearoylglycerophosphocholine	Lipid	Lysolipid	0.461757	1	1	1	0.462	1	2836	1.002
HMDB00755	3-(4-hydroxyphenyl)lactate	Amino Acid	Tyrosine Metabolism	0.00022168	1	1	1	0	0.001	9020	1.0172
HMDB00336	3-hydroxyisobutyrate	Amino Acid	Leucine, Isoleucine and Valine Metabolism	0.0101973	1	1	1	0.013	0.006	8930	1.0131
HMDB01886	3-methylxanthine	Xenobiotics	Xanthine Metabolism	0.138028	1	0.011	1	0.189	0.098	8568	0.9734
HMDB01881	1,2-propanediol	Xenobiotics	Chemical	0.462706	1	1	1	0.463	1	2831	1.0042
HMDB03818-2	4-androsten-3beta,17beta-diol disulfate (2); androstenediol (3beta,17beta) disulfate (2)	Lipid	Androgenic Steroids	0.00188428	1	1	1	0.002	0.001	9005	1.021
HMDB62551	4-ethylphenylsulfate	Xenobiotics	Benzoate Metabolism	0.056196	1	1	1	0.095	0.002	8515	0.988
HMDB01991	7-methylxanthine	Xenobiotics	Xanthine Metabolism	0.153054	1	0.016	0.064	0.173	0.167	8721	0.9872
HMDB01857	1,3-dimethylurate; dimethylurate	Xenobiotics	Xanthine Metabolism	0.246295	1	1	0.062	0.303	0.184	7069	0.9924
HMDB02123	1,3,7-trimethylurate	Xenobiotics	Xanthine Metabolism	0.291288	1	1	1	0.274	0.316	6394	0.9986
HMDB02712	1,5-anhydroglucitol (1,5-AG); __5_AG	Carbohydrate	Glycolysis, Gluconeogenesis, and Pyruvate Metabolism	0.132324	0.891	1	1	0.004	0.001	9167	1.0115
HMDB00640	1,6-anhydroglucose; anhydroDglucose/3-hydroxymethylglutarate	Xenobiotics	Food Component/Plant	0.531994	1	1	0.095	0.562	1	2633	1.0011
HMDB11103	1,7-dimethylurate; 1,7-dimethyluric acid; 1.7-dimethyluric acid	Xenobiotics	Xanthine Metabolism	0.0841993	1	0.059	0.062	0.098	0.073	9430	0.9972
HMDB61699	2-arachidonoylglycerophosphocholine	Lipid	Lysolipid	0.525906	1	1	1	0.526	1	2498	0.9972
HMDB-2-arachidonoylglycerophosphoethanolamine	2-arachidonoylglycerophosphoethanolamine	Lipid	Lysolipid	0.534257	1	1	1	0.534	1	2454	0.9996
HMDB62775	4-vinylphenol sulfate	Xenobiotics	Benzoate Metabolism	0.00653957	1	1	1	0.01	0.001	8963	0.9825
HMDB-acisoga	acisoga	Amino Acid	Polyamine Metabolism	0.0190645	1	1	1	0.01	0.032	8850	1.0044
HMDB-4-methylcatechol sulfate	4-methylcatechol sulfate	Xenobiotics	Benzoate Metabolism	0.00210596	1	1	1	0.003	0.001	9003	0.9965
HMDB-propyl 4-hydroxybenzoate sulfate	propyl 4-hydroxybenzoate sulfate	Xenobiotics	Benzoate Metabolism	0.184992	1	1	1	0.316	0.001	7353	1.0463
HMDB-N-acetyl-1-methylhistidine	N-acetyl-1-methylhistidine	Amino Acid	Histidine Metabolism	0.0418976	1	1	1	0.061	0.015	8644	1.0287
HMDB-cis-4-decenoylcarnitine (C10:1)	cis-4-decenoyl carnitine; cis-4-decenoylcarnitine (C10:1)	Lipid	Fatty Acid Metabolism (Acyl Carnitine, Monounsaturated)	0.00121924	1	1	1	0.001	0.002	9011	1.0183
HMDB-O-sulfo-L-tyrosine	O-sulfo-L-tyrosine	Xenobiotics	Chemical	0.000443361	1	1	1	0	0.001	9018	1.008
HMDB-methyl-4-hydroxybenzoate sulfate	methyl-4-hydroxybenzoate sulfate	Xenobiotics	Benzoate Metabolism	0.0141875	1	1	1	0.018	0.009	8894	1.0235
HMDB00708	glycoursodeoxycholate	Lipid	Secondary Bile Acid Metabolism	0.0268685	1	1	0.062	0.038	0.008	9127	0.9847
HMDB-eicosanodioate	eicosanodioate; eicosanedioate (C20-DC)	Lipid	Fatty Acid, Dicarboxylate	0.000886721	1	1	1	0.001	0.001	9014	0.994
HMDB12881	N-acetylcarnosine	Amino Acid	Histidine Metabolism	0.021111	1	1	0.095	0.029	0.003	9181	1.023
HMDB02108	S-methylcysteine; methylcysteine	Amino Acid	Methionine, Cysteine, SAM and Taurine Metabolism	0.103956	1	1	0.098	0.177	0.002	8404	0.9776
HMDB-2-aminoheptanoate	2-aminoheptanoate	Lipid	Fatty Acid, Amino	0.011835	1	1	0.168	0.009	0.001	9268	1.03
HMDB11686	p-cresol-glucuronide; p-cresol glucuronide	Amino Acid	Tyrosine Metabolism	0.100975	1	1	1	0.106	0.095	8111	1.0053
HMDB-3-hydroxypyridine sulfate	3-hydroxypyridine sulfate	Xenobiotics	Chemical	0.0536466	1	1	1	0.078	0.02	8538	1.0104
HMDB60013	O-methylcatechol sulfate; guaiacol sulfate	Xenobiotics	Benzoate Metabolism	0.0344713	1	1	1	0.058	0.001	8711	0.9964
HMDB00856	N-acetylcitrulline	Amino Acid	Urea cycle; Arginine and Proline Metabolism	0.287519	1	1	1	0.404	0.124	6428	1.0313
HMDB13127	hydroxybutyrylcarnitine; (R)-3-hydroxybutyrylcarnitine; 3-hydroxybutyrylcarnitine (1); C4-OH carnitine; C4_OH_carnitine	Lipid	Fatty Acid Metabolism (Acyl Carnitine, Hydroxy)	0.148649	0.776	0	0.062	0.091	0.015	10080	1.0065
HMDB00991	2-aminooctanoate	Lipid	Fatty Acid, Amino	0.0424395	1	0	0.062	0.005	0.104	9860	1.0038
HMDB-1-docosahexaenoylglycerophosphoethanolamine	1-docosahexaenoylglycerophosphoethanolamine	Lipid	Lysolipid	0.462137	1	1	1	0.462	1	2834	1.0016
HMDB-2-docosahexaenoylglycerophosphoethanolamine	2-docosahexaenoylglycerophosphoethanolamine	Lipid	Lysolipid	0.66711	1	1	1	0.667	1	1754	1.0033
HMDB06116	3-hydroxyhippurate	Xenobiotics	Benzoate Metabolism	0.0703835	1	1	1	0.106	0.021	8387	0.9607
HMDB01928	hydrochlorothiazide*	Xenobiotics	Drug - Cardiovascular	0.816505	1	1	0.084	0.788	0.926	1721	0.9994
HMDB01924	atenolol*	Xenobiotics	Drug - Cardiovascular	0.921628	1	0.942	0.062	0.943	0.969	807	0.8944
HMDB01930	ranitidine*	Xenobiotics	Drug - Gastrointestinal	0.94445	1	1	0.16	0.972	0.98	521	1.2073
HMDB-leucylserine	leucylserine	Peptide	Dipeptide	0.539381	1	1	1	0.539	1	2427	0.9891
HMDB11621	cinnamoylglycine	Xenobiotics	Food Component/Plant	0.0942993	1	0.012	0.062	0.123	0.077	9326	0.9871
HMDB-1-(1-enyl-palmitoyl)-GPE (P-16:0)	1-palmitoylplasmenylethanolamine; 1-(1-enyl-palmitoyl)-GPE (P-16:0)	Lipid	Lysoplasmalogen	0.00144092	1	1	1	0.002	0.001	9009	1.0128
HMDB-3-methyl catechol sulfate (1)	3-methyl catechol sulfate (1)	Xenobiotics	Benzoate Metabolism	0.0517624	1	1	1	0.062	0.037	8555	1.0137
HMDB04193	N1-Methyl-2-pyridone-5-carboxamide; N1-methyl-2-pyridone-5-carboxamide	Cofactors and Vitamins	Nicotinate and Nicotinamide Metabolism	0.00951734	1	0	0.241	0.002	0.001	10199	1.0108
HMDB-histidylisoleucine	histidylisoleucine	Peptide	Dipeptide	0.536345	1	1	1	0.536	1	2443	0.9951
HMDB-lysylisoleucine	lysylisoleucine	Peptide	Dipeptide	0.529702	1	1	1	0.53	1	2478	0.9889
HMDB-histidylleucine	histidylleucine	Peptide	Dipeptide	0.513001	1	1	1	0.513	1	2566	1.0048
HMDB-isoleucylthreonine	isoleucylthreonine	Peptide	Dipeptide	0.496679	1	1	1	0.497	1	2652	0.9968
HMDB-phenylalanylarginine	phenylalanylarginine	Peptide	Dipeptide	0.518694	1	1	1	0.519	1	2536	0.9839
HMDB-arginylleucine	arginylleucine	Peptide	Dipeptide	0.64908	1	1	1	0.649	1	1849	0.9945
HMDB-leucylglutamate	leucylglutamate	Peptide	Dipeptide	0.596887	1	1	1	0.597	1	2124	0.9885
HMDB28922	leucylalanine	Peptide	Dipeptide	0.0444469	1	1	1	0.061	0.021	8621	0.9948
HMDB-arginylphenylalanine	arginylphenylalanine	Peptide	Dipeptide	0.49535	1	1	1	0.495	1	2659	0.9978
HMDB28929	leucylglycine	Peptide	Dipeptide	0.169115	1	0.029	1	0.216	0.138	8259	0.9978
HMDB-alpha-glutamyltyrosine	alpha-glutamyltyrosine	Peptide	Dipeptide	0.614917	1	1	1	0.615	1	2029	0.9864
HMDB-phenylalanylserine	phenylalanylserine	Peptide	Dipeptide	0.464984	1	1	1	0.465	1	2819	0.9976
HMDB-valylarginine	valylarginine	Peptide	Dipeptide	0.54014	1	1	1	0.54	1	2423	1.0052
HMDB-phenylalanylglutamate	phenylalanylglutamate	Peptide	Dipeptide	0.579617	1	1	1	0.58	1	2215	1.0026
HMDB-leucylasparagine	leucylasparagine	Peptide	Dipeptide	0.496868	1	1	1	0.497	1	2651	0.9952
HMDB-serylleucine	serylleucine	Peptide	Dipeptide	0.462896	1	1	1	0.463	1	2830	0.9979
HMDB-phenylalanylleucine	phenylalanylleucine	Peptide	Dipeptide	0.46821	1	1	1	0.468	1	2802	1.0028
HMDB-leucylphenylalanine	leucylphenylalanine	Peptide	Dipeptide	0.463845	1	1	1	0.464	1	2825	1.0026
HMDB-valylphenylalanine	valylphenylalanine	Peptide	Dipeptide	0.49554	1	1	1	0.496	1	2658	0.9936
HMDB-phenylalanylphenylalanine	phenylalanylphenylalanine	Peptide	Dipeptide	0.461757	1	1	1	0.462	1	2836	1.0024
HMDB-tryptophylasparagine	tryptophylasparagine	Peptide	Dipeptide	0.494971	1	1	1	0.495	1	2661	1.0009
HMDB00292	xanthine; cmh_xanthine; Xanthine	Nucleotide	Purine Metabolism, (Hypo)Xanthine/Inosine containing	0.0251689	0.176	0	0.062	0	0.001	11542	1.0021
HMDB-2-acetamidophenol sulfate	2-acetamidophenol sulfate*	Xenobiotics	Drug - Analgesics, Anesthetics	0.682665	1	1	1	0.662	0.711	2863	0.9924
HMDB-4-acetylphenol sulfate	4-acetylphenol sulfate	Xenobiotics	Benzoate Metabolism	0.496675	1	1	1	0.389	0.648	4541	0.9943
HMDB00034	adenine	Nucleotide	Purine Metabolism, Adenine containing	0.148737	1	1	0.812	0.209	0.001	7984	1.0024
HMDB00058	adenosine 3',5'-cyclic monophosphate (cAMP); cmh_camp; cAMP	Nucleotide	Purine Metabolism, Adenine containing	0.599811	0.43	1	1	0.861	0.303	4228	1.0051
HMDB00045	adenosine 5'-monophosphate (AMP); AMP; cmh_amp	Nucleotide	Purine Metabolism, Adenine containing	0.319264	0.126	1	0.095	0.461	0.221	7435	1.0832
HMDB-alanylisoleucine	alanylisoleucine	Peptide	Dipeptide	0.787436	1	1	1	0.787	1	1120	0.998
HMDB-alanylphenylalanine	alanylphenylalanine	Peptide	Dipeptide	0.727083	1	1	1	0.727	1	1438	1.0047
HMDB28700	alanylvaline	Peptide	Dipeptide	0.68476	1	1	1	0.685	1	1661	1.002
HMDB33592	alliin	Xenobiotics	Food Component/Plant	0.402571	1	1	1	0.598	0.129	5390	1.0094
HMDB-allo-isoleucine	allo-isoleucine	Amino Acid	Leucine, Isoleucine and Valine Metabolism	0.680395	1	1	1	0.68	1	1684	1.0036
HMDB-4-allylphenol sulfate	4-allylphenol sulfate	Xenobiotics	Food Component/Plant	0.123919	1	1	1	0.21	0.003	7904	1.0247
HMDB-5alpha-androstan-3alpha,17alpha-diol disulfate	5alpha-androstan-3alpha,17alpha-diol disulfate	Lipid	Steroid	0.862593	1	1	1	0.863	1	724	0.9913
HMDB-5alpha-androstan-3alpha,17beta-diol monosulfate (1)	5alpha-androstan-3alpha,17beta-diol monosulfate (1)	Lipid	Androgenic Steroids	0.198515	1	1	1	0.314	0.036	7231	0.99
HMDB-5alpha-androstan-3alpha,17beta-diol monosulfate (2)	5alpha-androstan-3alpha,17beta-diol monosulfate (2)	Lipid	Androgenic Steroids	0.54489	1	1	1	0.644	0.406	4106	0.9968
HMDB-5alpha-androstan-3beta,17alpha-diol disulfate	5alpha-androstan-3beta,17alpha-diol disulfate	Lipid	Androgenic Steroids	0.343715	1	1	1	0.45	0.194	5921	0.9645
HMDB-5alpha-androstan-3beta,17beta-diol monosulfate (2)	5alpha-androstan-3beta,17beta-diol monosulfate (2)	Lipid	Androgenic Steroids	0.29417	1	1	1	0.438	0.092	6368	0.996
HMDB-alpha-CEHC glucuronide	alpha-CEHC glucuronide	Cofactors and Vitamins	Tocopherol Metabolism	0.627688	1	1	1	0.595	0.673	3359	0.9579
HMDB-alpha-CEHC sulfate	alpha-CEHC sulfate	Cofactors and Vitamins	Tocopherol Metabolism	0.491576	1	1	1	0.511	0.464	4587	0.9542
HMDB01624	alpha-hydroxycaproate	Lipid	Fatty Acid, Monohydroxy	0.283735	1	1	1	0.284	1	3774	1.0054
HMDB00208	alpha-ketoglutarate; a_Ketoglutarate	Energy	TCA Cycle	0.213239	0.774	1	0.095	0.209	0.001	8593	0.9995
HMDB-5alpha-pregnan-3(alpha or beta),20beta-diol disulfate	5alpha-pregnan-3(alpha or beta),20beta-diol disulfate; 5alpha-pregnan-diol disulfate	Lipid	Progestin Steroids	0.499667	1	1	1	0.616	0.337	4514	1.0057
HMDB-5alpha-pregnan-3beta,20alpha-diol monosulfate (2)	5alpha-pregnan-3beta,20alpha-diol monosulfate (2)	Lipid	Progestin Steroids	0.14243	1	1	1	0.232	0.017	7737	1.0054
HMDB00510	2-aminoadipate; cmh_aminoadipate	Amino Acid	Lysine Metabolism	0.168834	0.352	1	0.095	0.237	0.005	9078	1.0143
HMDB61116	2-aminophenol sulfate	Xenobiotics	Chemical	0.126358	1	1	1	0.208	0.011	7882	0.9853
HMDB-androstenediol (3alpha, 17alpha) monosulfate (2)	4-androsten-3alpha,17alpha-diol monosulfate (2); androstenediol (3alpha, 17alpha) monosulfate (2)	Lipid	Androgenic Steroids	0.263135	1	1	1	0.431	0.028	6648	1.019
HMDB-androstenediol (3alpha, 17alpha) monosulfate (3)	4-androsten-3alpha,17alpha-diol monosulfate (3); androstenediol (3alpha, 17alpha) monosulfate (3)	Lipid	Androgenic Steroids	0.129018	1	1	1	0.218	0.004	7858	1.009
HMDB03818-3	4-androsten-3beta,17beta-diol monosulfate (1); androstenediol (3beta,17beta) monosulfate (1)	Lipid	Androgenic Steroids	0.126025	1	1	1	0.214	0.002	7885	1.0137
HMDB-androstenediol (3beta,17beta) monosulfate (2)	4-androsten-3beta,17beta-diol monosulfate (2); androstenediol (3beta,17beta) monosulfate (2)	Lipid	Androgenic Steroids	0.165152	1	1	1	0.251	0.045	7532	1.0254
HMDB02759-1	andro steroid monosulfate (1); andro steroid monosulfate C19H28O6S (1)	Lipid	Androgenic Steroids	0.231323	1	1	1	0.377	0.026	6935	1.0329
HMDB01851	arabitol	Carbohydrate	Pentose Metabolism	0.668628	1	1	1	0.669	1	1746	1.0002
HMDB02212	arachidate (20:0); arachidate	Lipid	Long Chain Saturated Fatty Acid	0.119096	1	1	0.062	0.207	0.001	8262	1.0066
HMDB04666	2-arachidonoyl glycerol; 2-arachidonoylglycerol (20:4)	Lipid	Monoacylglycerol	0.259252	1	1	1	0.259	1	3903	0.9939
HMDB-1-arachidonoyl-GPA (20:4)	1-arachidonoylglyercophosphate; 1-arachidonoyl-GPA (20:4)	Lipid	Lysolipid	0.393593	1	1	1	0.669	0.006	5471	0.9927
HMDB11549	1-arachidonylglycerol; 1-arachidonylglycerol (20:4)	Lipid	Monoacylglycerol	0.127245	1	1	1	0.212	0.008	7874	1.0227
HMDB10390	1-arachidoylglycerophosphocholine (20:0)	Lipid	Lysolipid	0.669577	1	1	1	0.67	1	1741	1.011
HMDB-arginylisoleucine	arginylisoleucine	Peptide	Dipeptide	0.712849	1	1	1	0.713	1	1513	0.9953
HMDB-arginylproline	arginylproline	Peptide	Dipeptide	0.68476	1	1	1	0.685	1	1661	0.998
HMDB-arginylvaline	arginylvaline	Peptide	Dipeptide	0.749099	1	1	1	0.749	1	1322	1.0051
HMDB-asparagylleucine	asparagylleucine	Peptide	Dipeptide	0.676979	1	1	1	0.677	1	1702	1.0142
HMDB-asparagylvaline	asparagylvaline	Peptide	Dipeptide	0.694819	1	1	1	0.695	1	1608	0.9989
HMDB12103	behenoyl sphingomyelin; behenoyl sphingomyelin (d18:1/22:0); C22:0 SM; C22_0_SM	Lipid	Sphingomyelins	0.165794	0.351	0.002	0.062	0.265	0.001	9877	1.0089
HMDB-1,2,3-benzenetriol sulfate (2)	1,2,3-benzenetriol sulfate (2)	Xenobiotics	Chemical	0.288739	1	1	1	0.384	0.156	6417	0.9699
HMDB00056	beta-alanine; beta_alanine	Nucleotide	Pyrimidine Metabolism, Uracil containing	0.287375	0.773	0	0.064	0.21	1	5763	1.0123
HMDB00852	beta-sitosterol	Lipid	Sterol	0.835073	1	1	1	0.835	1	869	0.9986
HMDB06335	beta-tocopherol	Cofactors and Vitamins	Tocopherol Metabolism	0.841716	1	1	1	0.842	1	834	0.9993
HMDB29412	betonicine	Xenobiotics	Food Component/Plant	0.741507	1	1	1	0.742	1	1362	0.9983
HMDB00488	bilirubin (E,Z or Z,E)	Cofactors and Vitamins	Hemoglobin and Porphyrin Metabolism	0.349368	1	1	1	0.589	0.013	5870	1.0116
HMDB00468	biopterin	Cofactors and Vitamins	Tetrahydrobiopterin Metabolism	0.859047	1	1	0.062	0.913	1	793	0.9952
HMDB02013	butyrylcarnitine; butyrylcarnitine (C4); C4 carnitine; C4_carnitine	Lipid	Fatty Acid Metabolism (also BCAA Metabolism)	0.293412	0.773	0	0.062	0.426	0.003	8366	0.9545
HMDB00808	butyrylglycine	Lipid	Fatty Acid Metabolism (also BCAA Metabolism)	0.697286	1	1	1	0.697	1	1595	1.0002
HMDB02869	campesterol; Campesterol	Lipid	Sterol	0.512382	1	0.002	0.062	0.789	0.292	5021	1.0186
HMDB60564	carboxyibuprofen*	Xenobiotics	Drug - Analgesics, Anesthetics	0.911328	1	1	1	0.926	0.891	800	1.0303
HMDB-C-glycosyltryptophan	C-glycosyltryptophan	Amino Acid	Tryptophan Metabolism	0.119309	1	1	0.076	0.207	0.001	8260	1.0011
HMDB01565	choline phosphate; phosphocholine	Lipid	Phospholipid Metabolism	0.363514	0.96	0	0.062	0.53	0.002	7536	1.0032
HMDB-cis-Cyclo[L-ala-L-Pro]	cis-Cyclo[L-ala-L-Pro]	Peptide	Dipeptide	0.668628	1	1	1	0.669	1	1746	1.0042
HMDB-cis-urocanate	cis-urocanate	Amino Acid	Histidine Metabolism	0.669197	1	1	1	0.669	1	1743	0.9681
HMDB01547	corticosterone	Lipid	Steroid	0.664237	1	1	0.095	0.703	1	1889	1.0063
HMDB01411	cotinine N-oxide	Xenobiotics	Tobacco Metabolite	0.805736	1	1	0.062	0.854	0.807	1822	0.9994
HMDB-cyclo(gly-pro)	cyclo(gly-pro)	Peptide	Dipeptide	0.688556	1	1	1	0.689	1	1641	1.0048
HMDB-cyclo(L-phe-D-pro)	cyclo(L-phe-D-pro)	Peptide	Dipeptide	0.737711	1	1	1	0.738	1	1382	1.0022
HMDB-cyclo(L-phe-L-pro)	cyclo(L-phe-L-pro)	Peptide	Dipeptide	0.69349	1	1	1	0.693	1	1615	0.9939
HMDB-cyclo(pro-pro)	cyclo(pro-pro)	Peptide	Dipeptide	0.668628	1	1	1	0.669	1	1746	0.9962
HMDB-cys-gly, oxidized	cys-gly, oxidized	Amino Acid	Glutathione Metabolism	0.215141	1	1	1	0.368	0.001	7081	0.9997
HMDB00656	cysteine-glutathione disulfide	Amino Acid	Glutathione Metabolism	0.311461	1	1	1	0.528	0.005	6212	1.0177
HMDB00731	cysteine s-sulfate	Amino Acid	Methionine, Cysteine, SAM and Taurine Metabolism	0.191975	1	1	1	0.292	0.051	7290	0.9967
HMDB00996	cysteine sulfinic acid	Amino Acid	Methionine, Cysteine, SAM and Taurine Metabolism	0.142984	1	1	1	0.244	0.001	7732	1
HMDB00192	cystine	Amino Acid	Methionine, Cysteine, SAM and Taurine Metabolism	0.222395	1	0	0.084	0.428	0.001	8007	1.002
HMDB00089	cytidine	Nucleotide	Pyrimidine Metabolism, Cytidine containing	0.155398	1	1	1	0.262	0.005	7620	1.0127
HMDB-daidzein sulfate (2)	daidzein sulfate (2)	Xenobiotics	Food Component/Plant	0.919719	1	1	1	0.92	1	423	1.0258
HMDB-11-dehydrocorticosterone	11-dehydrocorticosterone	Lipid	Steroid	0.832606	1	1	1	0.833	1	882	1.0189
HMDB02902	delta-tocopherol	Cofactors and Vitamins	Tocopherol Metabolism	0.762574	1	1	1	0.763	1	1251	1.0034
HMDB00626	deoxycholate/chenodeoxycholate; deoxycholate; cmh_deoxycholates; Deoxycholate	Lipid	Secondary Bile Acid Metabolism	0.206584	0.127	1	0.062	0.24	1	5688	1.0176
HMDB00012	2'-deoxyuridine; __deoxyuridine	Nucleotide	Pyrimidine Metabolism, Uracil containing	0.22461	0.774	1	1	0.219	0.007	8192	1.0132
HMDB13989	desmethylnaproxen*	Xenobiotics	Drug - Analgesics, Anesthetics	0.957327	1	1	1	0.948	0.966	385	0.981
HMDB-1-dihomo-linolenylglycerol (20:3)	1-dihomo-linolenylglycerol (alpha, gamma); 1-dihomo-linolenylglycerol (20:3)	Lipid	Monoacylglycerol	0.131456	1	1	1	0.207	0.025	7836	0.9911
HMDB-dihydroferulic acid	dihydroferulic acid; dihydroferulate	Xenobiotics	Food Component/Plant	0.562625	1	1	1	0.569	0.554	3946	0.9651
HMDB03349	dihydroorotate	Nucleotide	Pyrimidine Metabolism, Orotate containing	0.303037	1	1	1	0.518	0.001	6288	0.9911
HMDB00079	5,6-dihydrothymine	Nucleotide	Pyrimidine Metabolism, Thymine containing	0.124363	1	1	1	0.209	0.005	7900	1.005
HMDB00076	5,6-dihydrouracil	Nucleotide	Pyrimidine Metabolism, Uracil containing	0.323021	1	1	1	0.323	1	3567	0.9982
HMDB12141	2,3-dihydroxyisovalerate	Xenobiotics	Food Component/Plant	0.144536	1	1	1	0.215	0.045	7718	0.9898
HMDB02001	dimethylmalonic acid	Lipid	Fatty Acid, Dicarboxylate	0.67603	1	1	1	0.676	1	1707	0.9925
HMDB04983	dimethyl sulfone	Xenobiotics	Chemical	0.269896	1	1	1	0.283	0.252	6587	0.9429
HMDB01982	3,7-dimethylurate	Xenobiotics	Xanthine Metabolism	0.332853	1	1	1	0.321	0.349	6019	0.9968
HMDB07098	1,2-dipalmitoylglycerol; C32:0 DAG	Lipid	Diacylglycerol	0.636614	1	0.002	0.062	0.786	1	2378	0.9769
HMDB31011	1,3-dipalmitoylglycerol	Lipid	Diacylglycerol	0.74796	1	1	1	0.748	1	1328	0.9968
HMDB61714	docosadienoate (22:2n6)	Lipid	Long Chain Polyunsaturated Fatty Acid (n3 and n6)	0.121148	1	1	1	0.207	0.001	7929	1.0074
HMDB11587	1-docosahexaenoylglycerol; 1-docosahexaenoylglycerol (22:6)	Lipid	Monoacylglycerol	0.199623	1	1	1	0.257	0.119	7221	1.0146
HMDB-2-docosahexaenoylglycerophosphocholine	2-docosahexaenoylglycerophosphocholine	Lipid	Lysolipid	0.739419	1	1	1	0.739	1	1373	1.004
HMDB-2-docosapentaenoylglycerophosphocholine (22:5n3)	2-docosapentaenoylglycerophosphocholine (22:5n3)	Lipid	Lysolipid	0.881571	1	1	1	0.882	1	624	1.0087
HMDB-1-docosapentaenoylglycerophosphocholine (22:5n6)	1-docosapentaenoylglycerophosphocholine (22:5n6)	Lipid	Lysolipid	0.728222	1	1	1	0.728	1	1432	1.0052
HMDB04148	dopamine sulfate (1); dopamine 4-sulfate	Amino Acid	Tyrosine Metabolism	0.595655	1	1	1	0.66	0.505	3648	0.9976
HMDB06275	dopamine sulfate (2); dopamine 3-O-sulfate	Amino Acid	Tyrosine Metabolism	0.122922	1	1	1	0.21	0.001	7913	1.0238
HMDB-ectoine	ectoine	Xenobiotics	Chemical	0.167913	1	0.022	0.064	0.222	0.137	8568	1.0088
HMDB-1-eicosapentaenoylglycerophosphocholine (20:5n3)	1-eicosapentaenoylglycerophosphocholine (20:5n3)	Lipid	Lysolipid	0.668818	1	1	1	0.669	1	1745	1.0102
HMDB-1-eicosapentaenoylglycerophosphoethanolamine	1-eicosapentaenoylglycerophosphoethanolamine	Lipid	Lysolipid	0.834693	1	1	1	0.835	1	871	1.0116
HMDB-2-eicosatrienoylglycerophosphocholine	2-eicosatrienoylglycerophosphocholine	Lipid	Lysolipid	0.670716	1	1	1	0.671	1	1735	1.0091
HMDB-1-eicosatrienoylglycerophosphoethanolamine	1-eicosatrienoylglycerophosphoethanolamine	Lipid	Lysolipid	0.681344	1	1	1	0.681	1	1679	0.9912
HMDB-1-eicosenoylglycerophosphocholine (20:1n9)	1-eicosenoylglycerophosphocholine (20:1n9)	Lipid	Lysolipid	0.668818	1	1	1	0.669	1	1745	1.0056
HMDB-sphingomyelin (d18:1/20:1, d18:2/20:0)	eicosenoyl sphingomyelin; sphingomyelin (d18:1/20:1, d18:2/20:0)	Lipid	Sphingomyelins	0.124363	1	1	1	0.213	0.001	7900	1.0145
HMDB03045	ergothioneine	Xenobiotics	Food Component/Plant	0.164708	1	1	1	0.282	0.001	7536	0.9675
HMDB02068	erucate (22:1n9); 13-docosenoate	Lipid	Long Chain Monounsaturated Fatty Acid	0.118776	1	1	0.062	0.207	0.001	8265	1.0179
HMDB01425	estrone 3-sulfate	Lipid	Steroid	0.825963	1	1	1	0.826	1	917	0.9828
HMDB10325	ethyl glucuronide	Xenobiotics	Chemical	0.869874	1	1	1	0.874	0.864	1174	1.0152
HMDB31230	2-ethylhexanoate	Xenobiotics	Chemical	0.669767	1	1	1	0.67	1	1740	0.9159
HMDB00622	ethylmalonate	Amino Acid	Leucine, Isoleucine and Valine Metabolism	0.121037	1	1	1	0.207	0.001	7930	0.9615
HMDB-2-ethylphenylsulfate	2-ethylphenylsulfate	Xenobiotics	Benzoate Metabolism	0.752937	1	1	1	0.726	0.791	2229	1.0013
HMDB04484	etiocholanolone glucuronide	Lipid	Androgenic Steroids	0.152738	1	1	1	0.245	0.023	7644	1.0058
HMDB-eugenol sulfate	eugenol sulfate	Xenobiotics	Food Component/Plant	0.272223	1	1	1	0.306	0.225	6566	1.0124
HMDB12104	euricoyl sphingomyelin; sphingomyelin (d18:1/22:1, d18:2/22:0, d16:1/24:1); C22:1 SM; C22_1_SM	Lipid	Sphingomyelins	0.140118	0.351	0.002	0.062	0.207	0.001	10181	0.9994
HMDB29200	ferulic acid 4-sulfate	Xenobiotics	Food Component/Plant	0.743294	1	1	1	0.742	0.746	2316	0.9457
HMDB01248	flavin adenine dinucleotide (FAD)	Cofactors and Vitamins	Riboflavin Metabolism	0.687098	1	1	1	0.874	0.425	2823	1.0014
HMDB00174	fucose	Carbohydrate	Pentose Metabolism	0.670526	1	1	1	0.671	1	1736	0.9996
HMDB00134	fumarate; fumarate/maleate; Fumarate	Energy	TCA Cycle	0.212415	0.774	1	0.095	0.207	0.001	8602	1.012
HMDB00565	galactonate	Carbohydrate	Fructose, Mannose and Galactose Metabolism	0.328309	1	1	1	0.359	0.285	6060	0.9912
HMDB-gamma-CEHC glucuronide	gamma-CEHC glucuronide	Cofactors and Vitamins	Tocopherol Metabolism	0.203281	1	1	1	0.286	0.087	7188	0.9971
HMDB-gamma-glutamyl-2-aminobutyrate	gamma-glutamyl-2-aminobutyrate	Peptide	Gamma-glutamyl Amino Acid	0.138107	1	1	1	0.232	0.007	7776	0.9893
HMDB11667	gamma-glutamylglycine	Peptide	Gamma-glutamyl Amino Acid	0.121148	1	1	1	0.207	0.001	7929	0.9998
HMDB-gamma-glutamylhistidine	gamma-glutamylhistidine	Peptide	Gamma-glutamyl Amino Acid	0.122478	1	1	1	0.209	0.001	7917	1.0054
HMDB03869	gamma-glutamyllysine; gamma-glutamyl-epsilon-lysine	Peptide	Gamma-glutamyl Amino Acid	0.12536	1	1	1	0.214	0.001	7891	0.9971
HMDB29155	gamma-glutamylmethionine	Peptide	Gamma-glutamyl Amino Acid	0.217025	1	1	1	0.371	0.001	7064	1.0075
HMDB29160	gamma-glutamyltryptophan	Peptide	Gamma-glutamyl Amino Acid	0.162159	1	1	1	0.269	0.013	7559	0.9939
HMDB15371	Gemfibrozil; gemfibrozil*	Xenobiotics	Drug	0.962149	1	1	0.062	0.996	0.995	355	1.0028
HMDB00152	gentisate; cmh_gentisate	Amino Acid	Tyrosine Metabolism	0.313015	0.352	1	1	0.443	0.115	7258	0.9692
HMDB-glutamine-leucine	glutamine-leucine	Peptide	Dipeptide	0.672803	1	1	1	0.673	1	1724	1.0072
HMDB00114	glycerophosphoethanolamine	Lipid	Phospholipid Metabolism	0.121481	1	1	1	0.208	0.001	7926	1.0141
HMDB-glycerophosphoinositol	glycerophosphoinositol	Lipid	Phospholipid Metabolism	0.190867	1	1	1	0.323	0.005	7300	0.9982
HMDB-glycohyocholate	glycohyocholate	Lipid	Secondary Bile Acid Metabolism	0.329639	1	1	1	0.425	0.195	6048	1.0395
HMDB00115	glycolate (hydroxyacetate)	Xenobiotics	Chemical	0.668628	1	1	1	0.669	1	1746	1.0005
HMDB00698	glycolithocholate	Lipid	Secondary Bile Acid Metabolism	0.379465	1	1	0.146	0.408	0.361	5820	0.9853
HMDB28844	glycylisoleucine	Peptide	Dipeptide	0.687037	1	1	1	0.687	1	1649	0.9877
HMDB00721	glycylproline	Peptide	Dipeptide	0.678307	1	1	1	0.678	1	1695	1.0127
HMDB-glycyltryptophan	glycyltryptophan	Peptide	Dipeptide	0.684191	1	1	1	0.684	1	1664	1.0046
HMDB00128	guanidinoacetate; guanidinoacetic acid	Amino Acid	Creatine Metabolism	0.135089	1	1	0.403	0.212	0.001	8112	1.0272
HMDB03157	guanidinosuccinate	Amino Acid	Guanidino and Acetamido Metabolism	0.275438	1	1	1	0.296	0.247	6537	0.9872
HMDB03290	gulonic acid; gulonate	Cofactors and Vitamins	Ascorbate and Aldarate Metabolism	0.19663	1	1	1	0.252	0.119	7248	0.9968
HMDB00701	hexanoylglycine	Lipid	Fatty Acid Metabolism (Acyl Glycine)	0.341241	1	1	1	0.341	1	3471	0.993
HMDB-hexenedioylcarnitine	hexenedioylcarnitine	Lipid	Fatty Acid Metabolism(Acyl Carnitine)	0.689505	1	1	1	0.69	1	1636	0.9975
HMDB28878	histidylalanine	Peptide	Dipeptide	0.623078	1	1	1	0.621	1	1986	1.004
HMDB-histidylphenylalanine	histidylphenylalanine	Peptide	Dipeptide	0.669956	1	1	1	0.67	1	1739	0.9636
HMDB-histidyltryptophan	histidyltryptophan	Peptide	Dipeptide	0.669577	1	1	1	0.67	1	1741	1.009
HMDB-histidylvaline	histidylvaline	Peptide	Dipeptide	0.682862	1	1	1	0.683	1	1671	1.0147
HMDB00670	homoarginine	Amino Acid	Urea cycle; Arginine and Proline Metabolism	0.119744	1	0	0.227	0.218	0.001	9064	1.0054
HMDB01212	hydantoin-5-propionic acid; hydantoin-5-propionate	Amino Acid	Histidine Metabolism	0.173908	1	1	1	0.279	0.026	7453	1.0117
HMDB02434	hydroquinone sulfate*	Xenobiotics	Drug - Topical Agents	0.221902	1	1	1	0.276	0.146	7020	0.9718
HMDB00355	3-hydroxy-3-methylglutarate	Lipid	Mevalonate Metabolism	0.14121	1	1	1	0.241	0.001	7748	1.0121
HMDB00308	3b-hydroxy-5-cholenoic acid	Lipid	Secondary Bile Acid Metabolism	0.325094	1	1	1	0.396	0.225	6089	1.0353
HMDB00321	2-hydroxyadipate	Lipid	Fatty Acid, Dicarboxylate	0.308787	1	1	1	0.309	1	3642	1.0081
HMDB-4-hydroxychlorothalonil	4-hydroxychlorothalonil	Xenobiotics	Chemical	0.122478	1	1	1	0.209	0.002	7917	0.9622
HMDB01390	hydroxycotinine	Xenobiotics	Tobacco Metabolite	0.765563	1	0.63	0.062	0.855	0.74	2414	1.0015
HMDB01204	3-hydroxycotinine glucuronide	Xenobiotics	Tobacco Metabolite	0.845378	1	1	1	0.862	0.822	1395	1.0079
HMDB-2-hydroxydecanoate	2-hydroxydecanoate	Lipid	Fatty Acid, Monohydroxy	0.122035	1	1	1	0.207	0.003	7921	1.0211
HMDB-16a-hydroxy DHEA 3-sulfate	16a-hydroxy DHEA 3-sulfate	Lipid	Androgenic Steroids	0.149302	1	1	1	0.255	0.001	7675	1.0284
HMDB00525	5-hydroxyhexanoate	Lipid	Fatty Acid, Monohydroxy	0.274994	1	1	1	0.21	0.367	6541	1.0008
HMDB60920	2-hydroxyibuprofen*	Xenobiotics	Drug - Analgesics, Anesthetics	0.88389	1	1	0.062	0.924	0.902	1089	0.981
HMDB00763	5-hydroxyindoleacetate; __HIAA	Amino Acid	Tryptophan Metabolism	0.500899	0.233	1	1	0.688	0.349	5273	0.9967
HMDB00387	3-hydroxylaurate	Lipid	Fatty Acid, Monohydroxy	0.121481	1	1	1	0.207	0.001	7926	1.0013
HMDB01954	3-hydroxyoctanoate	Lipid	Fatty Acid, Monohydroxy	0.119842	1	1	0.062	0.207	0.003	8255	1.0077
HMDB61914	8-hydroxyoctanoate	Lipid	Fatty Acid, Monohydroxy	0.208958	1	1	1	0.209	1	4168	1.0044
HMDB06294	16-hydroxypalmitate	Lipid	Fatty Acid, Monohydroxy	0.380957	1	1	0.062	0.674	0.001	5806	1.0059
HMDB00669	2-hydroxyphenylacetate	Amino Acid	Phenylalanine Metabolism	0.172911	1	1	1	0.245	0.072	7462	1.0049
HMDB00375	3-(3-hydroxyphenyl)propionate; 3-3-hydroxyphenylpropionate	Xenobiotics	Benzoate Metabolism	0.322103	1	1	0.095	0.351	0.304	6358	0.953
HMDB00707	4-hydroxyphenylpyruvate; Hydroxyphenylpyruvate	Amino Acid	Tyrosine Metabolism	0.235873	0.774	1	1	0.245	0.002	8073	1.0156
HMDB-17alpha-hydroxypregnanolone glucuronide	17alpha-hydroxypregnanolone glucuronide	Lipid	Pregnenolone Steroids	0.534582	1	1	1	0.578	0.473	4199	0.9865
HMDB-21-hydroxypregnenolone monosulfate (1)	21-hydroxypregnenolone monosulfate (1)	Lipid	Steroid	0.697185	1	1	1	0.877	0.445	2732	1.007
HMDB-21-hydroxypregnenolone monosulfate (2)	21-hydroxypregnenolone monosulfate (2)	Lipid	Steroid	0.950845	1	1	1	0.951	1	259	0.9973
HMDB-ibuprofen acyl glucuronide	ibuprofen acyl glucuronide*	Xenobiotics	Drug	0.954888	1	1	1	0.951	0.96	407	0.8332
HMDB02024	4-imidazoleacetate; imidazoleacetic acid	Amino Acid	Histidine Metabolism	0.282439	1	1	0.062	0.297	1	4037	1.0048
HMDB02320	imidazole lactate; imidazolelactate	Amino Acid	Histidine Metabolism	0.125813	1	1	0.246	0.207	0.001	8199	1.0359
HMDB02271	imidazole propionate	Amino Acid	Histidine Metabolism	0.127092	1	1	0.062	0.211	0.015	8187	1.0181
HMDB03320	indole-3-carboxylic acid; indole-3-carboxylate; Indole_3_carboxylate	Amino Acid	Tryptophan Metabolism	0.267392	0.774	1	1	0.26	0.069	7740	1.0073
HMDB13240	indoleacetylglutamine	Amino Acid	Tryptophan Metabolism	0.248836	1	1	1	0.312	0.16	6777	1.0228
HMDB02096	indolebutyrate	Amino Acid	Tryptophan Metabolism	0.673373	1	1	1	0.673	1	1721	1.0099
HMDB00730	isobutyrylglycine	Amino Acid	Leucine, Isoleucine and Valine Metabolism	0.206384	1	1	1	0.239	0.16	7160	1.0002
HMDB-isoeugenol sulfate	isoeugenol sulfate	Xenobiotics	Food Component/Plant	0.606961	1	1	1	0.606	0.608	3546	1.0757
HMDB-isoleucylalanine	isoleucylalanine	Peptide	Dipeptide	0.681913	1	1	1	0.682	1	1676	1.0012
HMDB-isoleucylaspartate	isoleucylaspartate	Peptide	Dipeptide	0.725185	1	1	1	0.725	1	1448	1.0014
HMDB-isoleucylglutamine	isoleucylglutamine	Peptide	Dipeptide	0.814576	1	1	1	0.815	1	977	0.9935
HMDB-isoleucylglycine	isoleucylglycine	Peptide	Dipeptide	0.670526	1	1	1	0.671	1	1736	1.0045
HMDB-isoleucylleucine	isoleucylleucine	Peptide	Dipeptide	0.674322	1	1	1	0.674	1	1716	1.005
HMDB-isoleucylphenylalanine	isoleucylphenylalanine	Peptide	Dipeptide	0.848169	1	1	1	0.848	1	800	1.0059
HMDB-isoleucylvaline	isoleucylvaline	Peptide	Dipeptide	0.668628	1	1	1	0.669	1	1746	1.0071
HMDB00678	isovalerylglycine	Amino Acid	Leucine, Isoleucine and Valine Metabolism	0.193638	1	1	1	0.232	0.14	7275	1.0064
HMDB-11-ketoetiocholanolone glucuronide	11-ketoetiocholanolone glucuronide	Lipid	Steroid	0.683242	1	1	1	0.683	1	1669	1.0069
HMDB00715	kynurenate; kynurenic acid; kynurenic_acid; Kynurenic_acid	Amino Acid	Tryptophan Metabolism	0.094848	0.001	0	0.062	0.208	0.001	10717	1.0202
HMDB-leucylaspartate	leucylaspartate	Peptide	Dipeptide	0.669577	1	1	1	0.67	1	1741	1.0043
HMDB28927	leucylglutamine	Peptide	Dipeptide	0.620421	1	1	1	0.617	1	2000	1.0121
HMDB01085	leukotriene B4	Lipid	Eicosanoid	0.619472	1	1	1	0.619	1	2005	0.9962
HMDB00720	levulinate (4-oxovalerate); levulinate	Xenobiotics	Food Component/Plant	0.630643	1	1	0.062	0.669	1	2078	1.0113
HMDB10388	1-linolenoylglycerophosphocholine (18:3n3); 1-linolenoyl-GPC (18:3)	Lipid	Lysophospholipid	0.121481	1	1	1	0.208	0.001	7926	0.9861
HMDB-2-linolenoylglycerophosphocholine(18:3n3)	2-linolenoylglycerophosphocholine(18:3n3)	Lipid	Lysolipid	0.853293	1	1	1	0.853	1	773	1.0023
HMDB06469	linoleoylcarnitine; linoleoylcarnitine (C18:2); C18:2 carnitine; C18_2_carnitine	Lipid	Fatty Acid Metabolism (Acyl Carnitine, Polyunsaturated)	0.198818	0.773	0	0.151	0.207	0.004	9486	1.0136
HMDB11538	2-linoleoylglycerol (2-monolinolein); 2-linoleoylglycerol (18:2)	Lipid	Monoacylglycerol	0.147307	1	1	1	0.227	0.035	7693	0.9771
HMDB-1-linoleoyl-GPI (18:2)	1-linoleoylglycerophosphoinositol; 1-linoleoyl-GPI (18:2)	Lipid	Lysophospholipid	0.121148	1	1	1	0.207	0.001	7929	0.9985
HMDB04159	L-urobilin; urobilin	Cofactors and Vitamins	Hemoglobin and Porphyrin Metabolism	0.677924	1	1	0.824	0.668	1	1812	0.9512
HMDB-lysylleucine	lysylleucine	Peptide	Dipeptide	0.670526	1	1	1	0.671	1	1736	1.0007
HMDB-lysylvaline	lysylvaline	Peptide	Dipeptide	0.674891	1	1	1	0.675	1	1713	1.0053
HMDB00176	maleate (cis-Butenedioate); maleate; Maleate	Lipid	Fatty Acid, Dicarboxylate	0.221581	0.774	1	1	0.207	0.014	8224	1.0083
HMDB00691	malonate (propanedioate); malonate; Malonate	Lipid	Fatty Acid Synthesis	0.327661	0.774	1	0.095	0.213	1	4820	1.0023
HMDB02095	malonylcarnitine; C3-DC carnitine; C3_DC_carnitine	Lipid	Fatty Acid Synthesis	0.534609	0.852	1	0.062	0.67	0.26	5083	1.005
HMDB14515	meprobamate*	Xenobiotics	Drug - Neurological	0.972512	1	1	1	0.996	0.939	248	0.9334
HMDB01921	metformin*	Xenobiotics	Drug - Metabolic	0.835714	1	0	1	0.931	0.906	1633	1.0201
HMDB-methionine sulfone	methionine sulfone	Amino Acid	Methionine, Cysteine, SAM and Taurine Metabolism	0.122035	1	1	1	0.209	0.001	7921	0.9924
HMDB-3-methoxycatechol sulfate (1)	3-methoxycatechol sulfate (1)	Xenobiotics	Benzoate Metabolism	0.247174	1	1	1	0.264	0.224	6792	0.9796
HMDB-3-methoxycatechol sulfate (2)	3-methoxycatechol sulfate (2)	Xenobiotics	Benzoate Metabolism	0.788385	1	1	1	0.788	1	1115	0.9435
HMDB-3-methoxytyramine sulfate	3-methoxytyramine sulfate	Amino Acid	Tyrosine Metabolism	0.280758	1	1	1	0.387	0.132	6489	1.0109
HMDB-3-methyl catechol sulfate (2)	3-methyl catechol sulfate (2)	Xenobiotics	Benzoate Metabolism	0.79256	1	1	1	0.793	1	1093	0.9916
HMDB-methyl glucopyranoside (alpha + beta)	methyl glucopyranoside (alpha + beta)	Xenobiotics	Food Component/Plant	0.146309	1	1	1	0.225	0.036	7702	1.0042
HMDB00522	3-methylglutaconate	Amino Acid	Leucine, Isoleucine and Valine Metabolism	0.124806	1	1	1	0.213	0.001	7896	1.0024
HMDB00552-1	3-methylglutarylcarnitine (1)	Amino Acid	Lysine Metabolism	0.668818	1	1	1	0.669	1	1745	0.9948
HMDB00552	3-methylglutarylcarnitine (2)	Amino Acid	Leucine, Isoleucine and Valine Metabolism	0.12536	1	1	1	0.208	0.01	7891	1.002
HMDB00001	1-methylhistidine	Amino Acid	Histidine Metabolism	0.115665	1	0.035	0.062	0.215	0.001	9106	1.0052
HMDB02820	1-methylimidazoleacetate; 1-methyl-4-imidazoleacetate; methylimidazoleacetic acid	Amino Acid	Histidine Metabolism	0.120375	1	1	0.067	0.209	0.001	8250	1.0152
HMDB29738	methyl indole-3-acetate	Xenobiotics	Food Component/Plant	0.197406	1	1	1	0.33	0.011	7241	0.9995
HMDB13133	2-methylmalonyl carnitine; C3-DC-CH3 carnitine; C3_DC_CH3_carnitine	Lipid	Fatty Acid Synthesis	0.586002	0.773	0	0.062	0.669	1	3348	1.0061
HMDB00699	1-methylnicotinamide; _1_methylnicotinamide	Cofactors and Vitamins	Nicotinate and Nicotinamide Metabolism	0.299071	0.773	0	0.062	0.441	0.001	8299	1.025
HMDB37397	17-methylstearate; (16 or 17)-methylstearate (a19:0 or i19:0)	Lipid	Fatty Acid, Branched	0.127355	1	1	1	0.208	0.014	7873	0.994
HMDB01844	methylsuccinate	Amino Acid	Leucine, Isoleucine and Valine Metabolism	0.123476	1	1	1	0.208	0.005	7908	0.9981
HMDB01173	5-methylthioadenosine (MTA); methylthioadenosine	Amino Acid	Polyamine Metabolism	0.153151	1	0.143	0.062	0.27	0.001	8720	1.0082
HMDB-2-methyoxyresorcinol sulfate	2-methyoxyresorcinol sulfate; 2-methoxyresorcinol sulfate	Xenobiotics	Chemical	0.762763	1	1	1	0.763	1	1250	1.0183
HMDB-myristoleoylcarnitine (C14:1)	myristoleoylcarnitine; myristoleoylcarnitine (C14:1)	Lipid	Fatty Acid Metabolism (Acyl Carnitine, Monounsaturated)	0.130016	1	1	1	0.208	0.021	7849	1.0209
HMDB-sphingomyelin (d18:2/14:0, d18:1/14:1)	myristoleoyl sphingomyelin; sphingomyelin (d18:2/14:0, d18:1/14:1)	Lipid	Sphingomyelins	0.173576	1	1	1	0.297	0.001	7456	0.9952
HMDB05066	myristoylcarnitine; myristoylcarnitine (C14); C14 carnitine; C14_carnitine	Lipid	Fatty Acid Metabolism (Acyl Carnitine, Long Chain Saturated)	0.285389	0.773	0	0.062	0.215	0.275	8461	1.0005
HMDB11561	1-myristoylglycerol (1-monomyristin); 1-myristoylglycerol (14:0)	Lipid	Monoacylglycerol	0.408114	1	1	1	0.669	0.042	5340	0.9689
HMDB10379	1-myristoylglycerophosphocholine (14:0); C14:0 LPC; C14_0_LPC	Lipid	Lysolipid	0.505626	0.351	0.002	0.062	0.669	1	3998	0.9921
HMDB12097	myristoyl sphingomyelin; sphingomyelin (d18:1/14:0, d16:1/16:0); C14:0 SM; C14_0_SM	Lipid	Sphingomyelins	0.140034	0.351	0.002	0.062	0.207	0.001	10182	0.9979
HMDB01563	N1-methylguanosine; 1-methylguanosine	Nucleotide	Purine Metabolism, Guanine containing	0.543246	1	0	0.09	0.669	1	2989	1.0031
HMDB00446	N2-acetyllysine	Amino Acid	Lysine Metabolism	0.258479	1	1	1	0.398	0.062	6690	1.0322
HMDB04813	N3-methyluridine	Nucleotide	Pyrimidine Metabolism, Uracil containing	0.749668	1	1	1	0.75	1	1319	1.0014
HMDB05923	N4-acetylcytidine	Nucleotide	Pyrimidine Metabolism, Cytidine containing	0.204428	1	0	0.062	0.348	0.066	8192	0.9963
HMDB04044	N6-methyladenosine	Nucleotide	Purine Metabolism, Adenine containing	0.391266	1	1	1	0.495	0.245	5492	0.9875
HMDB00912	N6-succinyladenosine	Nucleotide	Purine Metabolism, Adenine containing	0.44458	1	1	1	0.669	0.13	5011	1.0026
HMDB01325	N-6-trimethyllysine; N6,N6,N6-trimethyllysine; N6.N6.N6-trimethyllysine	Amino Acid	Lysine Metabolism	0.108187	1	0	0.062	0.207	0.001	9183	1.0006
HMDB-N-acetylalliin	N-acetylalliin	Xenobiotics	Food Component/Plant	0.324873	1	1	1	0.484	0.101	6091	1.0473
HMDB04620	N-acetylarginine; N-alpha-acetylarginine	Amino Acid	Urea cycle; Arginine and Proline Metabolism	0.108575	1	0	0.062	0.207	0.002	9179	1.03
HMDB00812	N-acetylaspartate (NAA); N-acetylaspartic acid	Amino Acid	Alanine and Aspartate Metabolism	0.12188	1	0	0.062	0.207	0.038	9042	1.0044
HMDB01067	N-acetyl-aspartyl-glutamate (NAAG)	Amino Acid	Glutamate Metabolism	0.18599	1	1	1	0.253	0.092	7344	1.0085
HMDB01138	N-acetylglutamate; acetylglutamic acid	Amino Acid	Glutamate Metabolism	0.112363	1	0	0.101	0.208	0.006	9140	1.0012
HMDB06029	N-acetylglutamine	Amino Acid	Glutamate Metabolism	0.119736	1	1	0.062	0.209	0.001	8256	1.0155
HMDB32055	N-acetylhistidine	Amino Acid	Histidine Metabolism	0.144023	1	0	0.317	0.225	0.049	8814	1.0022
HMDB61684	N-acetylisoleucine	Amino Acid	Leucine, Isoleucine and Valine Metabolism	0.282027	1	1	1	0.282	1	3783	1.0057
HMDB-N-acetylkynurenine (2)	N-acetylkynurenine (2)	Amino Acid	Tryptophan Metabolism	0.495899	1	1	1	0.748	0.143	4548	1.0418
HMDB-3-(N-acetyl-L-cystein-S-yl) acetaminophen	3-(N-acetyl-L-cystein-S-yl) acetaminophen*	Xenobiotics	Drug - Analgesics, Anesthetics	0.827328	1	0.77	0.182	0.844	0.88	1778	0.9743
HMDB11756	N-acetylleucine	Amino Acid	Leucine, Isoleucine and Valine Metabolism	0.128479	1	1	0.062	0.213	0.017	8174	1.0133
HMDB11745	N-acetylmethionine	Amino Acid	Methionine, Cysteine, SAM and Taurine Metabolism	0.164223	1	0	0.062	0.316	0.001	8606	1.0132
HMDB00230	N-acetylneuraminate	Carbohydrate	Aminosugar Metabolism	0.132121	1	1	1	0.223	0.005	7830	1.0183
HMDB02064	N-acetylputrescine	Amino Acid	Polyamine Metabolism	0.108284	1	0	0.062	0.207	0.001	9182	1.0138
HMDB-N-acetyltaurine	N-acetyltaurine	Amino Acid	Methionine, Cysteine, SAM and Taurine Metabolism	0.124474	1	1	1	0.207	0.009	7899	0.994
HMDB13713	N-acetyltryptophan	Amino Acid	Tryptophan Metabolism	0.112557	1	0	0.064	0.208	0.01	9138	1.0182
HMDB00866	N-acetyltyrosine	Amino Acid	Tyrosine Metabolism	0.147639	1	1	1	0.227	0.036	7690	1.0213
HMDB11757	N-acetylvaline	Amino Acid	Leucine, Isoleucine and Valine Metabolism	0.121592	1	1	1	0.208	0.001	7925	1.0089
HMDB-N-delta-acetylornithine	N-delta-acetylornithine	Amino Acid	Urea cycle; Arginine and Proline Metabolism	0.127466	1	1	1	0.217	0.001	7872	0.9547
HMDB12107	nervonoyl sphingomyelin; sphingomyelin (d18:1/24:1, d18:2/24:0); C24:1 SM; C24_1_SM	Lipid	Sphingomyelins	0.140203	0.351	0.002	0.062	0.207	0.001	10180	1.0078
HMDB01015	N-formylmethionine; formylmethionine	Amino Acid	Methionine, Cysteine, SAM and Taurine Metabolism	0.185841	1	1	0.062	0.326	0.001	7636	1.0115
HMDB01406	nicotinamide; niacinamide	Cofactors and Vitamins	Nicotinate and Nicotinamide Metabolism	0.0958615	0.001	0	0.084	0.209	0.001	10705	1.0429
HMDB-N-linoleoylglycine	N-linoleoylglycine	Lipid	Fatty Acid Metabolism(Acyl Glycine)	0.717783	1	1	1	0.718	1	1487	0.9914
HMDB-N-methylpipecolate	N-methylpipecolate	Xenobiotics	Bacterial/Fungal	0.209599	1	1	1	0.282	0.108	7131	0.9874
HMDB00832	N-octanoylglycine	Lipid	Fatty Acid Metabolism(Acyl Glycine)	0.81116	1	1	1	0.811	1	995	0.9826
HMDB-N-oleoyltaurine	N-oleoyltaurine	Lipid	Endocannabinoid	0.211705	1	1	1	0.263	0.139	7112	1.013
HMDB-1-nonadecanoylglycerophosphocholine(19:0)	1-nonadecanoylglycerophosphocholine(19:0)	Lipid	Lysolipid	0.669956	1	1	1	0.67	1	1739	1.0096
HMDB13034	N-palmitoyl glycine; N-palmitoylglycine	Lipid	Fatty Acid Metabolism (Acyl Glycine)	0.142873	1	1	1	0.225	0.027	7733	1.0117
HMDB-N-palmitoyltaurine	N-palmitoyltaurine	Lipid	Endocannabinoid	0.8197	1	1	1	0.82	1	950	1.0038
HMDB-N-stearoyltaurine	N-stearoyltaurine	Lipid	Endocannabinoid	0.290378	1	1	1	0.29	1	3739	1.0013
HMDB02117	oleamide	Lipid	Fatty Acid, Amide	0.669387	1	1	1	0.669	1	1742	0.9868
HMDB02088	oleic ethanolamide; oleoyl ethanolamide	Lipid	Endocannabinoid	0.12802	1	1	1	0.215	0.006	7867	1.0151
HMDB-1-oleoylglycerophosphoglycerol	1-oleoylglycerophosphoglycerol	Lipid	Lysolipid	0.879863	1	1	1	0.88	1	633	0.9979
HMDB-1-oleoyl-GPI (18:1)	1-oleoylglycerophosphoinositol; 1-oleoyl-GPI (18:1)	Lipid	Lysophospholipid	0.12137	1	1	1	0.207	0.001	7927	0.991
HMDB-oleoyl-linoleoyl-glycerophosphocholine (1)	oleoyl-linoleoyl-glycerophosphocholine (1)	Lipid	Lysolipid	0.669007	1	1	1	0.669	1	1744	1.004
HMDB-oleoyl-linoleoyl-glycerophosphocholine (2)	oleoyl-linoleoyl-glycerophosphocholine (2)	Lipid	Lysolipid	0.669007	1	1	1	0.669	1	1744	0.9992
HMDB-oleoyl-linoleoyl-glycerophosphoinositol (1)	oleoyl-linoleoyl-glycerophosphoinositol (1)	Lipid	Lysolipid	0.710002	1	1	1	0.71	1	1528	0.998
HMDB-1-(1-enyl-oleoyl)-GPE (P-18:1)	1-oleoylplasmenylethanolamine; 1-(1-enyl-oleoyl)-GPE (P-18:1)	Lipid	Lysoplasmalogen	0.12935	1	1	1	0.219	0.004	7855	1.0057
HMDB12101	oleoyl sphingomyelin; sphingomyelin (d18:1/18:1, d18:2/18:0); C18:1 SM; C18_1_SM	Lipid	Sphingomyelins	0.140034	0.351	0.002	0.062	0.207	0.001	10182	1.0176
HMDB01913	omeprazole*	Xenobiotics	Drug - Gastrointestinal	0.950565	1	1	1	0.937	0.969	446	1.2372
HMDB00226	orotate; cmh_orotate; Orotate	Nucleotide	Pyrimidine Metabolism, Orotate containing	0.12513	0.147	1	1	0.207	0.001	9243	1.011
HMDB00788	orotidine	Nucleotide	Pyrimidine Metabolism, Orotate containing	0.132011	1	1	1	0.225	0.001	7831	0.9856
HMDB02329	oxalate (ethanedioate); oxalate; cmh_oxalate; Oxalate	Cofactors and Vitamins	Ascorbate and Aldarate Metabolism	0.121864	0.128	1	0.095	0.208	0.001	9591	1.0105
HMDB35514	2-oxindole-3-acetate	Xenobiotics	Food Component/Plant	0.481379	1	1	1	0.736	0.123	4679	0.9132
HMDB61705	6-oxopiperidine-2-carboxylic acid; 6-oxopiperidine-2-carboxylate	Amino Acid	Lysine Metabolism	0.12924	1	1	1	0.21	0.016	7856	1.0256
HMDB-2-palmitoleoylglycerophosphocholine	2-palmitoleoylglycerophosphocholine; 2-palmitoleoyl-GPC (16:1)	Lipid	Lysophospholipid	0.483773	1	1	1	0.484	1	2720	0.9943
HMDB-1-palmitoleoylglycerophosphoethanolamine	1-palmitoleoylglycerophosphoethanolamine	Lipid	Lysolipid	0.87379	1	1	1	0.874	1	665	1.0008
HMDB-1-palmitoleoylglycerophosphoinositol	1-palmitoleoylglycerophosphoinositol	Lipid	Lysolipid	0.849307	1	1	1	0.849	1	794	0.998
HMDB-sphingomyelin (d18:2/16:0, d18:1/16:1)	palmitoleoyl sphingomyelin; sphingomyelin (d18:2/16:0, d18:1/16:1)	Lipid	Sphingomyelins	0.121037	1	1	1	0.207	0.001	7930	1.0017
HMDB-palmitoyl-arachidonoyl-glycerophosphocholine (1)	palmitoyl-arachidonoyl-glycerophosphocholine (1)	Lipid	Lysolipid	0.669197	1	1	1	0.669	1	1743	1.0039
HMDB-palmitoyl-arachidonoyl-glycerophosphocholine (2)	palmitoyl-arachidonoyl-glycerophosphocholine (2)	Lipid	Lysolipid	0.668628	1	1	1	0.669	1	1746	1.0017
HMDB02100	palmitoyl ethanolamide; palmithoylethanolamide	Lipid	Endocannabinoid	0.345149	1	0.002	0.062	0.669	0.002	6743	0.9583
HMDB11533	2-palmitoylglycerol (2-monopalmitin)	Lipid	Monoacylglycerol	0.677738	1	1	1	0.678	1	1698	1.005
HMDB00327	1-palmitoylglycerophosphate; 1-palmitoyl-GPA (16:0)	Lipid	Lysolipid	0.438373	1	1	1	0.671	0.112	5067	0.9946
HMDB-1-palmitoyl-GPG (16:0)	1-palmitoylglycerophosphoglycerol; 1-palmitoyl-GPG (16:0)	Lipid	Lysophospholipid	0.336732	1	1	1	0.477	0.14	5984	1.0051
HMDB-palmitoyl-linoleoyl-glycerophosphocholine (1)	palmitoyl-linoleoyl-glycerophosphocholine (1)	Lipid	Lysolipid	0.668628	1	1	1	0.669	1	1746	0.9949
HMDB-palmitoyl-linoleoyl-glycerophosphocholine (2)	palmitoyl-linoleoyl-glycerophosphocholine (2)	Lipid	Lysolipid	0.668628	1	1	1	0.669	1	1746	1.0083
HMDB-palmitoyl-linoleoyl-glycerophosphoinositol (1)	palmitoyl-linoleoyl-glycerophosphoinositol (1)	Lipid	Lysolipid	0.681913	1	1	1	0.682	1	1676	1.0072
HMDB-palmitoyl-oleoyl-glycerophosphocholine (1)	palmitoyl-oleoyl-glycerophosphocholine (1)	Lipid	Lysolipid	0.668628	1	1	1	0.669	1	1746	0.9923
HMDB-palmitoyl-oleoyl-glycerophosphoglycerol (2)	palmitoyl-oleoyl-glycerophosphoglycerol (2)	Lipid	Lysolipid	0.90093	1	1	1	0.901	1	522	0.9929
HMDB-palmitoyl-palmitoyl-glycerophosphocholine (1)	palmitoyl-palmitoyl-glycerophosphocholine (1)	Lipid	Lysolipid	0.7026	1	1	1	0.703	1	1567	0.9907
HMDB-palmitoyl-palmitoyl-glycerophosphocholine (2)	palmitoyl-palmitoyl-glycerophosphocholine (2)	Lipid	Lysolipid	0.674132	1	1	1	0.674	1	1717	0.9976
HMDB00826	pentadecanoate (15:0); pentadecanoate	Lipid	Long Chain Fatty Acid	0.378718	1	1	0.062	0.67	0.001	5827	0.9922
HMDB-1-pentadecanoylglycerol (15:0)	1-pentadecanoylglycerol (1-monopentadecanoin); 1-pentadecanoylglycerol (15:0)	Lipid	Monoacylglycerol	0.241742	1	1	1	0.32	0.131	6841	0.9902
HMDB-phenylacetylcarnitine	phenylacetylcarnitine	Peptide	Acetylated Peptides	0.156395	1	1	1	0.248	0.028	7611	0.9911
HMDB-phenylalanylalanine	phenylalanylalanine	Peptide	Dipeptide	0.699943	1	1	1	0.7	1	1581	1.0013
HMDB-phenylalanylaspartate	phenylalanylaspartate	Peptide	Dipeptide	0.761245	1	1	1	0.761	1	1258	0.9991
HMDB28995	phenylalanylglycine	Peptide	Dipeptide	0.273997	1	1	1	0.317	0.213	6550	1.0293
HMDB-phenylalanyltryptophan	phenylalanyltryptophan	Peptide	Dipeptide	0.669197	1	1	1	0.669	1	1743	1.0016
HMDB-benzoylcarnitine	phenylcarnitine; benzoylcarnitine	Xenobiotics	Chemical	0.321547	1	1	1	0.33	0.31	6121	0.9904
HMDB00205	phenylpyruvate	Amino Acid	Phenylalanine Metabolism	0.165152	1	1	1	0.279	0.005	7532	0.9907
HMDB00857	pimelate (heptanedioate); pimelate (C7-DC)	Lipid	Fatty Acid, Dicarboxylate	0.211236	1	1	1	0.211	1	4156	1.0028
HMDB11749	2-piperidinone	Xenobiotics	Food Component/Plant	0.121924	1	1	1	0.208	0.001	7922	1.0232
HMDB41993	pivaloylcarnitine*	Xenobiotics	Drug	0.730309	1	1	1	0.73	1	1421	0.9232
HMDB10318	pregnanediol-3-glucuronide	Lipid	Progestin Steroids	0.153403	1	1	1	0.252	0.014	7638	1.0145
HMDB00416	5-pregnen-3b, 17-diol-20-one 3-sulfate; 17alpha-hydroxypregnenolone 3-sulfate	Lipid	Steroid	0.591665	1	1	1	0.8	0.299	3684	1.0152
HMDB00774	pregnenolone sulfate	Lipid	Pregnenolone Steroids	0.183069	1	1	0.062	0.312	0.014	7662	1.0283
HMDB-prolylalanine	prolylalanine	Peptide	Dipeptide	0.669197	1	1	1	0.669	1	1743	1.001
HMDB11178	prolylglycine; pro-gly	Peptide	Dipeptide	0.185414	1	1	0.062	0.227	0.139	7640	0.9993
HMDB-prolylphenylalanine	prolylphenylalanine	Peptide	Dipeptide	0.833934	1	1	1	0.834	1	875	0.9965
HMDB-prolylproline	prolylproline	Peptide	Dipeptide	0.668818	1	1	1	0.669	1	1745	0.9875
HMDB00783	propionylglycine	Lipid	Fatty Acid Metabolism (also BCAA Metabolism)	0.178564	1	1	1	0.237	0.097	7411	0.998
HMDB01545	pyridoxal	Cofactors and Vitamins	Vitamin B6 Metabolism	0.220624	1	0.071	1	0.247	1	4822	0.9949
HMDB-pyroglutamylglutamine	pyroglutamylglutamine	Peptide	Dipeptide	0.668628	1	1	1	0.669	1	1746	1.0005
HMDB-pyroglutamylvaline	pyroglutamylvaline	Peptide	Dipeptide	0.668628	1	1	1	0.669	1	1746	0.9956
HMDB33143	pyrraline	Xenobiotics	Food Component/Plant	0.251386	1	1	1	0.325	0.148	6754	0.9754
HMDB02039	2-pyrrolidinone	Xenobiotics	Chemical	0.390712	1	1	1	0.669	0.001	5497	0.9858
HMDB-quinine	quinine*	Xenobiotics	Drug - Antibiotic	0.95521	1	1	1	0.954	1	236	0.9863
HMDB00232	quinolinate; cmh_quinolinate; Quinolinate	Cofactors and Vitamins	Nicotinate and Nicotinamide Metabolism	0.121681	0.126	1	0.095	0.209	0.001	9593	1.02
HMDB00508	ribitol	Carbohydrate	Pentose Metabolism	0.140989	1	1	1	0.239	0.004	7750	0.9991
HMDB00283	ribose	Carbohydrate	Pentose Metabolism	0.673752	1	1	1	0.674	1	1719	1.0066
HMDB00621	ribulose	Carbohydrate	Pentose Metabolism	0.830518	1	1	1	0.831	1	893	0.9948
HMDB00939	S-adenosylhomocysteine (SAH); ___adenosylhomocysteine; S_Ado_homocysteine	Amino Acid	Methionine, Cysteine, SAM and Taurine Metabolism	0.288405	0.619	1	1	0.347	0.071	7518	0.9887
HMDB34323	S-allylcysteine	Xenobiotics	Food Component/Plant	0.38528	1	1	1	0.594	0.093	5546	1.0471
HMDB00271	sarcosine (N-Methylglycine); sarcosine	Amino Acid	Glycine, Serine and Threonine Metabolism	0.283868	0.773	0	0.933	0.333	0.021	8479	1.0076
HMDB-serylalanine	serylalanine	Peptide	Dipeptide	0.676409	1	1	1	0.676	1	1705	1.0053
HMDB-serylphenyalanine	serylphenyalanine	Peptide	Dipeptide	0.761245	1	1	1	0.761	1	1258	1.0058
HMDB-seryltyrosine	seryltyrosine	Peptide	Dipeptide	0.673183	1	1	1	0.673	1	1722	1.0019
HMDB-serylvaline	serylvaline	Peptide	Dipeptide	0.730309	1	1	1	0.73	1	1421	0.9898
HMDB03236	solanidine	Xenobiotics	Food Component/Plant	0.6739	1	0.017	0.062	0.825	1	2134	0.9847
HMDB00247	sorbitol; mannitol/sorbitol; cmh_sorbitol	Carbohydrate	Fructose, Mannose and Galactose Metabolism	0.160593	0.352	1	0.095	0.223	0.001	9168	1.002
HMDB00269	sphinganine	Lipid	Sphingolipid Synthesis	0.431999	1	0	0.062	0.532	1	3717	0.9979
HMDB00277	sphingosine 1-phosphate	Lipid	Sphingosines	0.12137	1	1	1	0.207	0.001	7927	0.9977
HMDB-stearoyl-arachidonoyl-glycerophosphocholine (1)	stearoyl-arachidonoyl-glycerophosphocholine (1)	Lipid	Lysolipid	0.69349	1	1	1	0.693	1	1615	1.0058
HMDB-stearoyl-arachidonoyl-glycerophosphocholine (2)	stearoyl-arachidonoyl-glycerophosphocholine (2)	Lipid	Lysolipid	0.668628	1	1	1	0.669	1	1746	0.9972
HMDB-stearoyl-arachidonoyl-glycerophosphoethanolamine (1)	stearoyl-arachidonoyl-glycerophosphoethanolamine (1)	Lipid	Lysolipid	0.677358	1	1	1	0.677	1	1700	1.0021
HMDB-stearoyl-arachidonoyl-glycerophosphoinositol (1)	stearoyl-arachidonoyl-glycerophosphoinositol (1)	Lipid	Lysolipid	0.669197	1	1	1	0.669	1	1743	1.0055
HMDB-2-stearoylglycerol (2-monostearin)	2-stearoylglycerol (2-monostearin)	Lipid	Monoacylglycerol	0.688556	1	1	1	0.689	1	1641	1.0052
HMDB11129	2-stearoylglycerophosphoethanolamine; 2-stearoyl-GPE (18:0)	Lipid	Lysophospholipid	0.121481	1	1	1	0.207	0.001	7926	0.9997
HMDB-1-stearoyl-GPG (18:0)	1-stearoylglycerophosphoglycerol; 1-stearoyl-GPG (18:0)	Lipid	Lysophospholipid	0.368544	1	1	1	0.425	0.289	5697	0.9822
HMDB-2-stearoylglycerophosphoinositol	2-stearoylglycerophosphoinositol	Lipid	Lysolipid	0.672803	1	1	1	0.673	1	1724	0.9965
HMDB-stearoyl-linoleoyl-glycerophosphocholine (1)	stearoyl-linoleoyl-glycerophosphocholine (1)	Lipid	Lysolipid	0.668628	1	1	1	0.669	1	1746	1.0041
HMDB-stearoyl-linoleoyl-glycerophosphocholine (2)	stearoyl-linoleoyl-glycerophosphocholine (2)	Lipid	Lysolipid	0.669007	1	1	1	0.669	1	1744	0.9961
HMDB-stearoyl-linoleoyl-glycerophosphoethanolamine (1)	stearoyl-linoleoyl-glycerophosphoethanolamine (1)	Lipid	Lysolipid	0.698615	1	1	1	0.699	1	1588	0.9925
HMDB-1-(1-enyl-stearoyl)-GPE (P-18:0)	1-stearoylplasmenylethanolamine; 1-(1-enyl-stearoyl)-GPE (P-18:0)	Lipid	Lysoplasmalogen	0.121148	1	1	1	0.207	0.001	7929	1.0018
HMDB01448	sulfate	Xenobiotics	Chemical	0.121037	1	1	1	0.207	0.001	7930	1.0189
HMDB-3-(3-hydroxyphenyl)propionate sulfate	3-[3-(sulfooxy)phenyl]propanoic acid; 3-(3-hydroxyphenyl)propionate sulfate	Xenobiotics	Benzoate Metabolism	0.566837	1	1	1	0.542	0.602	3908	0.9703
HMDB00956	tartarate	Xenobiotics	Food Component/Plant	0.209404	1	1	0.095	0.258	0.151	7415	1.0032
HMDB35227	tartronate (hydroxymalonate)	Xenobiotics	Food Component/Plant	0.121148	1	1	1	0.207	0.001	7929	1.0013
HMDB00251	taurine; Taurine	Amino Acid	Methionine, Cysteine, SAM and Taurine Metabolism	0.0943412	0.002	0	0.062	0.207	0.001	10723	1.0071
HMDB00932	tauro-beta-muricholate; tauro-alpha-muricholate/tauro-beta-muricholate	Lipid	Primary Bile Acid Metabolism	0.55539	1	1	0.062	0.635	0.491	4170	1.0366
HMDB00874	tauroursodeoxycholate; taurohyodeoxycholate/tauroursodeoxycholate	Lipid	Secondary Bile Acid Metabolism	0.74219	1	1	0.952	0.754	0.706	2418	0.9579
HMDB34365	theanine	Xenobiotics	Food Component/Plant	0.867879	1	1	1	0.879	0.853	1192	1.0181
HMDB01918	thyroxine	Amino Acid	Phenylalanine and Tyrosine Metabolism	0.134037	0.006	0	0.062	0.295	0.001	10253	1.0145
HMDB01940	triamterene*	Xenobiotics	Drug - Cardiovascular	0.977832	1	1	1	0.962	0.997	200	0.9975
HMDB00875	trigonelline (N'-methylnicotinate); trigonelline	Cofactors and Vitamins	Nicotinate and Nicotinamide Metabolism	0.108284	1	0	0.062	0.207	0.001	9182	0.9857
HMDB00925	trimethylamine N-oxide; trimethylamine-N-oxide; trimethylamine_n_oxide; trimethylamine_N_oxide	Lipid	Phospholipid Metabolism	0.160135	0.159	0	0.062	0.309	0.001	9944	1.0004
HMDB-tryptophylglutamate	tryptophylglutamate	Peptide	Dipeptide	0.674322	1	1	1	0.674	1	1716	1.0035
HMDB-tyrosylglutamate	tyrosylglutamate	Peptide	Dipeptide	0.689884	1	1	1	0.69	1	1634	1.0003
HMDB-tyrosylglutamine	tyrosylglutamine	Peptide	Dipeptide	0.699374	1	1	1	0.699	1	1584	1.0083
HMDB-tyrosylleucine	tyrosylleucine	Peptide	Dipeptide	0.743784	1	1	1	0.744	1	1350	0.9978
HMDB-umbelliferone sulfate	umbelliferone sulfate	Xenobiotics	Food Component/Plant	0.365662	1	1	1	0.426	0.28	5723	1.0296
HMDB33724	10-undecenoate (11:1n1)	Lipid	Medium Chain Fatty Acid	0.121037	1	1	1	0.207	0.001	7930	1.0264
HMDB00026	3-ureidopropionate; N-carbamoyl-beta-alanine; n_carbamoyl_B_alanine; N_carbamoyl_beta_alanine	Nucleotide	Pyrimidine Metabolism, Uracil containing	0.0950169	0.001	0	0.062	0.208	0.001	10715	1.0135
HMDB29127	valylglycine	Peptide	Dipeptide	0.345932	1	1	1	0.464	0.18	5901	0.9901
HMDB-valylisoleucine	valylisoleucine	Peptide	Dipeptide	0.673942	1	1	1	0.674	1	1718	0.9994
HMDB29131	valylleucine	Peptide	Dipeptide	0.473177	1	1	1	0.669	0.199	4753	0.9818
HMDB-valylvaline	valylvaline	Peptide	Dipeptide	0.672803	1	1	1	0.673	1	1724	1.0033
HMDB00291	vanillylmandelate (VMA)	Amino Acid	Tyrosine Metabolism	0.123698	1	1	1	0.208	0.006	7906	1.0196
HMDB01850	verapamil*	Xenobiotics	Drug - Cardiovascular	0.937042	1	0.969	0.062	0.991	1	412	0.8421
HMDB-4-vinylguaiacol sulfate	4-vinylguaiacol sulfate	Xenobiotics	Food Component/Plant	0.607847	1	1	1	0.583	0.643	3538	0.9905
HMDB01935	warfarin; Warfarin*	Xenobiotics	Drug - Cardiovascular	0.95152	0.999	0.98	0.062	0.963	0.993	574	1.0024
HMDB00299	xanthosine; Xanthosine	Nucleotide	Purine Metabolism, (Hypo)Xanthine/Inosine containing	0.455686	0.002	1	0.062	0.671	0.378	5945	1.0215
HMDB00881	xanthurenate; cmh_xanthurenate; Xanthurenate	Amino Acid	Tryptophan Metabolism	0.329863	0.126	1	1	0.474	0.211	7080	0.9999
HMDB-XHWESASXXR	XHWESASXXR	Peptide	Polypeptide	0.822927	1	1	1	0.823	1	933	0.9837
HMDB02917	xylitol	Carbohydrate	Pentose Metabolism	0.695578	1	1	1	0.696	1	1604	0.9728
HMDB60256	xylonate	Carbohydrate	Pentose Metabolism	0.674132	1	1	1	0.674	1	1717	0.9906
HMDB00098	xylose	Carbohydrate	Pentose Metabolism	0.251386	1	1	1	0.303	0.179	6754	1.0161
HMDB33585	acesulfame	Xenobiotics	Food Component/Plant	0.726114	1	1	1	0.797	0.626	2471	0.9987
HMDB11105	5-acetylamino-6-formylamino-3-methyluracil	Xenobiotics	Xanthine Metabolism	0.431168	1	1	1	0.599	0.196	5132	0.9755
HMDB-3-acetylphenol sulfate	3-acetylphenol sulfate	Xenobiotics	Chemical	0.741632	1	1	1	0.731	0.756	2331	0.9872
HMDB-aconitate [cis or trans]	aconitate [cis or trans]	Energy	TCA Cycle	0.314564	1	1	1	0.538	0.001	6184	1.0162
HMDB61677	adipoylcarnitine (C6-DC)	Lipid	Fatty Acid Metabolism (Acyl Carnitine, Dicarboxylate)	0.316116	1	1	1	0.538	0.004	6170	1.003
HMDB-Fibrinopeptide A, phosphono-ser(3)	Fibrinopeptide A, phosphono-ser(3); ADpSGEGDFXAEGGGVR	Peptide	Fibrinogen Cleavage Peptide	0.372866	1	1	1	0.634	0.006	5658	1.0074
HMDB-5alpha-androstan-3alpha,17alpha-diol monosulfate	5alpha-androstan-3alpha,17alpha-diol monosulfate	Lipid	Androgenic Steroids	0.598869	1	1	1	0.801	0.315	3619	0.9942
HMDB-5alpha-androstan-3alpha,17beta-diol 17-glucuronide	5alpha-androstan-3alpha,17beta-diol 17-glucuronide	Lipid	Androgenic Steroids	0.660718	1	1	1	0.848	0.398	3061	1.001
HMDB60994	alpha-hydroxymetoprolol*	Xenobiotics	Drug - Cardiovascular	0.92867	1	1	0.972	0.918	0.94	669	1.0719
HMDB00005	alpha-ketobutyrate	Amino Acid	Methionine, Cysteine, SAM and Taurine Metabolism	0.422412	1	1	1	0.573	0.211	5211	0.9904
HMDB-5alpha-pregnan-3beta,20beta-diol monosulfate (1)	5alpha-pregnan-3beta,20beta-diol monosulfate (1)	Lipid	Progestin Steroids	0.350144	1	1	1	0.591	0.013	5863	1.0047
HMDB03911	3-aminoisobutyrate; __Aminoisobutyrate	Nucleotide	Pyrimidine Metabolism, Thymine containing	0.399243	0.891	1	1	0.538	0.002	6347	0.9974
HMDB-arabitol/xylitol	arabitol/xylitol	Carbohydrate	Pentose Metabolism	0.314675	1	1	1	0.538	0.001	6183	0.9954
HMDB-arabonate/xylonate	arabonate/xylonate	Carbohydrate	Pentose Metabolism	0.317557	1	1	1	0.538	0.008	6157	0.9805
HMDB-arachidonoylcholine	arachidonoylcholine	Lipid	Fatty Acid Metabolism (Acyl Choline)	0.317557	1	1	1	0.538	0.008	6157	1.0457
HMDB03148	argininate	Amino Acid	Urea cycle; Arginine and Proline Metabolism	0.315229	1	1	1	0.539	0.001	6178	0.9931
HMDB12091	behenoyl dihydrosphingomyelin (d18:0/22:0)	Lipid	Dihydrosphingomyelins	0.316005	1	1	1	0.541	0.001	6171	1.0081
HMDB-beta-citrylglutamate	beta-citrylglutamate	Amino Acid	Glutamate Metabolism	0.319774	1	1	1	0.546	0.002	6137	0.9985
HMDB33844	beta-cryptoxanthin	Cofactors and Vitamins	Vitamin A Metabolism	0.344491	1	1	1	0.578	0.017	5914	0.9326
HMDB-3beta-hydroxy-5-cholestenoate	3beta-hydroxy-5-cholestenoate	Lipid	Sterol	0.314675	1	1	1	0.538	0.001	6183	1.0287
HMDB-5-bromotryptophan	5-bromotryptophan	Amino Acid	Tryptophan Metabolism	0.000532907	1	1	1	1	0.001	3751	0.9991
HMDB41708	caffeic acid sulfate	Xenobiotics	Food Component/Plant	0.719796	1	1	1	0.771	0.649	2528	1.0076
HMDB02201	carboxyethyl-GABA	Amino Acid	Glutamate Metabolism	0.321658	1	1	1	0.544	0.009	6120	0.9895
HMDB-carotene diol (1)	carotene diol (1)	Cofactors and Vitamins	Vitamin A Metabolism	0.315119	1	1	1	0.538	0.002	6179	0.9789
HMDB-carotene diol (2)	carotene diol (2)	Cofactors and Vitamins	Vitamin A Metabolism	0.383064	1	1	1	0.543	0.159	5566	1.0014
HMDB-ceramide (d18:2/24:1, d18:1/24:2)	ceramide (d18:2/24:1, d18:1/24:2)	Lipid	Ceramides	0.325759	1	1	1	0.54	0.025	6083	0.9853
HMDB06347	cerotoylcarnitine (C26); C26 carnitine; C26_carnitine	Lipid	Fatty Acid Metabolism (Acyl Carnitine, Long Chain Saturated)	0.420439	0.773	0	0.899	0.573	0.119	6862	0.983
HMDB00099	cystathionine; cmh_cystathionine	Amino Acid	Methionine, Cysteine, SAM and Taurine Metabolism	0.424988	0.376	1	1	0.568	0.244	6075	0.9977
HMDB00078	cysteinylglycine	Amino Acid	Glutathione Metabolism	0.319109	1	1	1	0.539	0.01	6143	1.0065
HMDB-diacylglycerol (16:1/18:2 [2], 16:0/18:3 [1])	diacylglycerol (16:1/18:2 [2], 16:0/18:3 [1])	Lipid	Diacylglycerol	0.55143	1	1	1	0.627	0.446	4047	0.9496
HMDB04705	12,13-DiHOME	Lipid	Fatty Acid, Dihydroxy	0.400576	1	1	1	0.569	0.165	5408	0.993
HMDB04704	9,10-DiHOME; 9,10-diHOME	Lipid	Fatty Acid, Dihydroxy	0.408466	1	1	0.062	0.585	0.193	5548	1.0046
HMDB-dihomo-linolenoyl-choline	dihomo-linolenoyl-choline	Lipid	Fatty Acid Metabolism (Acyl Choline)	0.347706	1	1	1	0.543	0.074	5885	1.0015
HMDB29576	2,3-dihydroxy-2-methylbutyrate	Amino Acid	Leucine, Isoleucine and Valine Metabolism	0.350033	1	1	1	0.544	0.078	5864	1.0128
HMDB08138	1,2-dilinoleoyl-GPC (18:2/18:2); C36:4 PC-B; C36_4_PC_B	Lipid	Phosphatidylcholine (PC)	0.2875	0.351	0.002	0.062	0.538	0.001	8436	0.9933
HMDB09093	1,2-dilinoleoyl-GPE (18:2/18:2)	Lipid	Phosphatidylethanolamine (PE)	0.526512	1	1	1	1	0.527	1777	0.9796
HMDB00564	1,2-dipalmitoyl-GPC (16:0/16:0)	Lipid	Phosphatidylcholine (PC)	0.314564	1	1	1	0.538	0.001	6184	1.0083
HMDB01927	diphenhydramine*	Xenobiotics	Drug - Respiratory	0.960208	1	1	1	0.956	0.965	359	1.0192
HMDB-docosadioate	docosadioate (C22-DC); docosadioate	Lipid	Fatty Acid, Dicarboxylate	0.324318	1	1	1	0.543	0.018	6096	0.9715
HMDB-docosahexaenoylcholine	docosahexaenoylcholine	Lipid	Fatty Acid Metabolism (Acyl Choline)	0.36544	1	1	1	0.541	0.119	5725	1.0439
HMDB11220	1-(1-enyl-palmitoyl)-2-arachidonoyl-GPC (P-16:0/20:4); C36:5 PC plasmalogen-B	Lipid	Plasmalogen	0.277945	1	0.002	0.062	0.538	0.001	7435	1.0271
HMDB11352	1-(1-enyl-palmitoyl)-2-arachidonoyl-GPE (P-16:0/20:4)	Lipid	Plasmalogen	0.314564	1	1	1	0.538	0.001	6184	1.0227
HMDB11211	1-(1-enyl-palmitoyl)-2-linoleoyl-GPC (P-16:0/18:2); C34:3 PC plasmalogen	Lipid	Plasmalogen	0.285714	1	0.002	1	0.538	0.001	7100	1.0095
HMDB11343	1-(1-enyl-palmitoyl)-2-linoleoyl-GPE (P-16:0/18:2); C34:3 PE plasmalogen	Lipid	Plasmalogen	0.278431	1	0.002	0.062	0.539	0.001	7430	0.9921
HMDB-1-(1-enyl-palmitoyl)-2-oleoyl-GPC (P-16:0/18:1)	1-(1-enyl-palmitoyl)-2-oleoyl-GPC (P-16:0/18:1)	Lipid	Plasmalogen	0.314564	1	1	1	0.538	0.001	6184	1.0281
HMDB11342	1-(1-enyl-palmitoyl)-2-oleoyl-GPE (P-16:0/18:1)	Lipid	Plasmalogen	0.317003	1	1	1	0.542	0.001	6162	0.9925
HMDB11207	1-(1-enyl-palmitoyl)-2-palmitoleoyl-GPC (P-16:0/16:1)	Lipid	Plasmalogen	0.31656	1	1	1	0.54	0.002	6166	1.0369
HMDB11206	1-(1-enyl-palmitoyl)-2-palmitoyl-GPC (P-16:0/16:0)	Lipid	Plasmalogen	0.314564	1	1	1	0.538	0.001	6184	1.0291
HMDB10407	1-(1-enyl-palmitoyl)-GPC (P-16:0); C16:1 LPC plasmalogen	Lipid	Lysoplasmalogen	0.278042	1	0	0.07	0.538	0.001	7434	1.0141
HMDB05779	1-(1-enyl-stearoyl)-2-arachidonoyl-GPE (P-18:0/20:4)	Lipid	Plasmalogen	0.314564	1	1	1	0.538	0.001	6184	1.0065
HMDB11376	1-(1-enyl-stearoyl)-2-linoleoyl-GPE (P-18:0/18:2)	Lipid	Plasmalogen	0.314564	1	1	1	0.538	0.001	6184	0.9728
HMDB11375	1-(1-enyl-stearoyl)-2-oleoyl-GPE (P-18:0/18:1)	Lipid	Plasmalogen	0.321104	1	1	1	0.549	0.001	6125	0.9864
HMDB01933	furosemide*	Xenobiotics	Drug - Cardiovascular	0.945303	1	1	0.062	0.97	0.992	513	1.0013
HMDB05015	gabapentin*	Xenobiotics	Drug - Neurological	0.900905	1	0.085	1	0.979	0.991	985	0.922
HMDB-5-(galactosylhydroxy)-L-lysine	5-(galactosylhydroxy)-L-lysine	Amino Acid	Lysine Metabolism	0.320439	1	1	1	0.541	0.01	6131	1.0134
HMDB-gamma-glutamyl-alpha-lysine	gamma-glutamyl-alpha-lysine	Peptide	Gamma-glutamyl Amino Acid	0.314564	1	1	1	0.538	0.001	6184	1.0027
HMDB-gamma-tocopherol/beta-tocopherol	gamma-tocopherol/beta-tocopherol	Cofactors and Vitamins	Tocopherol Metabolism	0.316005	1	1	1	0.538	0.004	6171	0.9902
HMDB61715	glutamate, gamma-methyl ester	Amino Acid	Glutamate Metabolism	0.00772715	1	1	1	1	0.008	3724	1.0213
HMDB-glycochenodeoxycholate glucuronide (1)	glycochenodeoxycholate glucuronide (1)	Lipid	Primary Bile Acid Metabolism	0.329084	1	1	1	0.544	0.027	6053	1.0508
HMDB-glycochenodeoxycholate 3-sulfate	glycochenodeoxycholate 3-sulfate; glycochenodeoxycholate sulfate	Lipid	Primary Bile Acid Metabolism	0.343161	1	1	1	0.554	0.047	5926	1.0414
HMDB-glycocholate glucuronide (1)	glycocholate glucuronide (1)	Lipid	Primary Bile Acid Metabolism	0.634782	1	1	1	0.743	0.483	3295	1.0663
HMDB-glycodeoxycholate 3-sulfate	glycodeoxycholate 3-sulfate; glycodeoxycholate sulfate	Lipid	Secondary Bile Acid Metabolism	0.355132	1	1	1	0.554	0.076	5818	1.023
HMDB-glycosyl ceramide (d18:1/20:0, d16:1/22:0)	glycosyl ceramide (d18:1/20:0, d16:1/22:0)	Lipid	Hexosylceramides (HCER)	0.359676	1	1	1	0.58	0.05	5777	1.0138
HMDB-glycosyl ceramide (d18:2/24:1, d18:1/24:2)	glycosyl ceramide (d18:2/24:1, d18:1/24:2)	Lipid	Hexosylceramides (HCER)	0.360009	1	1	1	0.585	0.044	5774	1.0393
HMDB-glycosyl-N-(2-hydroxynervonoyl)-sphingosine (d18:1/24:1(2OH))	glycosyl-N-(2-hydroxynervonoyl)-sphingosine (d18:1/24:1(2OH))	Lipid	Hexosylceramides (HCER)	0.455664	1	1	1	0.647	0.187	4911	1.0275
HMDB-glycosyl-N-palmitoyl-sphingosine (d18:1/16:0)	glycosyl-N-palmitoyl-sphingosine (d18:1/16:0)	Lipid	Hexosylceramides (HCER)	0.314564	1	1	1	0.538	0.001	6184	1.0438
HMDB-glycosyl-N-stearoyl-sphingosine (d18:1/18:0)	glycosyl-N-stearoyl-sphingosine (d18:1/18:0)	Lipid	Hexosylceramides (HCER)	0.374196	1	1	1	0.572	0.097	5646	1.004
HMDB06111	12-HETE	Lipid	Eicosanoid	0.315492	1	1	0.062	0.552	0.007	6420	0.941
HMDB00477	hexadecadienoate (16:2n6)	Lipid	Long Chain Polyunsaturated Fatty Acid (n3 and n6)	0.314786	1	1	1	0.538	0.001	6182	1.0142
HMDB-hexanoylglutamine	hexanoylglutamine	Lipid	Fatty Acid Metabolism (Acyl Glutamine)	0.32321	1	1	1	0.543	0.015	6106	1.0392
HMDB00500	4-hydroxybenzoate	Xenobiotics	Benzoate Metabolism	0.00452971	1	1	1	1	0.005	3736	0.9899
HMDB-2-hydroxybutyrate/2-hydroxyisobutyrate	2-hydroxybutyrate/2-hydroxyisobutyrate	Amino Acid	Glutathione Metabolism	0.314564	1	1	1	0.538	0.001	6184	1.0076
HMDB13127-2	(S)-3-hydroxybutyrylcarnitine; 3-hydroxybutyrylcarnitine (2)	Lipid	Fatty Acid Metabolism (Acyl Carnitine, Hydroxy)	0.315119	1	1	1	0.538	0.002	6179	1.0084
HMDB-3-hydroxyhexanoate	3-hydroxyhexanoate	Lipid	Fatty Acid, Monohydroxy	0.305043	1	1	0.062	0.538	0.001	6518	1.0117
HMDB-6-hydroxyindole sulfate	6-hydroxyindole sulfate	Xenobiotics	Chemical	0.315562	1	1	1	0.539	0.002	6175	0.996
HMDB00450	5-hydroxylysine	Amino Acid	Lysine Metabolism	0.323169	1	1	0.062	0.571	0.001	6348	0.9975
HMDB00350	3-hydroxysebacate	Lipid	Fatty Acid, Monohydroxy	0.441033	1	1	1	0.605	0.211	5043	1.0199
HMDB00760	hyocholate	Lipid	Secondary Bile Acid Metabolism	0.41299	1	1	1	0.623	0.119	5296	1.0055
HMDB00965	hypotaurine	Amino Acid	Methionine, Cysteine, SAM and Taurine Metabolism	0.288229	1	0.029	1	0.538	0.001	7075	1.0197
HMDB-indolin-2-one	indolin-2-one	Xenobiotics	Food Component/Plant	0.446575	1	1	1	0.552	0.298	4993	0.9938
HMDB00193	isocitrate; cmh_isocitrate	Energy	TCA Cycle	0.323048	0.352	1	1	0.538	0.009	7152	0.9949
HMDB00686	isoursodeoxycholate	Lipid	Secondary Bile Acid Metabolism	0.317003	1	1	1	0.541	0.003	6162	0.9689
HMDB04157	I-urobilinogen	Cofactors and Vitamins	Hemoglobin and Porphyrin Metabolism	0.742186	1	1	1	0.9	0.52	2326	1.088
HMDB01353	2-keto-3-deoxy-gluconate	Xenobiotics	Food Component/Plant	0.0247802	1	1	1	1	0.025	3660	0.977
HMDB-lactosyl-N-behenoyl-sphingosine (d18:1/22:0)	lactosyl-N-behenoyl-sphingosine (d18:1/22:0)	Lipid	Lactosylceramides (LCER)	0.186784	1	1	1	1	0.187	3052	0.9939
HMDB-lactosyl-N-nervonoyl-sphingosine (d18:1/24:1)	lactosyl-N-nervonoyl-sphingosine (d18:1/24:1)	Lipid	Lactosylceramides (LCER)	0.336511	1	1	1	0.575	0.002	5986	1.0186
HMDB-lactosyl-N-palmitoyl-sphingosine (d18:1/16:0)	lactosyl-N-palmitoyl-sphingosine (d18:1/16:0)	Lipid	Lactosylceramides (LCER)	0.314564	1	1	1	0.538	0.001	6184	1.0277
HMDB-lanthionine	lanthionine	Amino Acid	Methionine, Cysteine, SAM and Taurine Metabolism	0.430171	1	1	1	0.641	0.134	5141	0.9778
HMDB10405	1-lignoceroyl-GPC (24:0)	Lipid	Lysophospholipid	0.382731	1	1	1	0.611	0.062	5569	0.9884
HMDB-lignoceroyl sphingomyelin (d18:1/24:0)	lignoceroyl sphingomyelin (d18:1/24:0)	Lipid	Sphingomyelins	0.314564	1	1	1	0.538	0.001	6184	1.0131
HMDB11569	1-linolenoylglycerol (18:3)	Lipid	Monoacylglycerol	0.368544	1	1	1	0.582	0.07	5697	0.9657
HMDB08147	1-linoleoyl-2-arachidonoyl-GPC (18:2/20:4n6)	Lipid	Phosphatidylcholine (PC)	0.318444	1	1	1	0.543	0.003	6149	1.0006
HMDB08141	1-linoleoyl-2-linolenoyl-GPC (18:2/18:3)	Lipid	Phosphatidylcholine (PC)	0.321547	1	1	1	0.543	0.011	6121	0.9565
HMDB07257	linoleoyl-arachidonoyl-glycerol (18:2/20:4) [1]	Lipid	Diacylglycerol	0.40235	1	1	1	0.566	0.172	5392	1.0159
HMDB07257-2	linoleoyl-arachidonoyl-glycerol (18:2/20:4) [2]	Lipid	Diacylglycerol	0.418311	1	1	1	0.553	0.229	5248	1.0094
HMDB-linoleoylcholine	linoleoylcholine	Lipid	Fatty Acid Metabolism (Acyl Choline)	0.315894	1	1	1	0.538	0.004	6172	0.9998
HMDB12252	linoleoyl ethanolamide	Lipid	Endocannabinoid	0.327086	1	0.005	0.062	0.565	0.096	6929	1.012
HMDB07856	1-linoleoyl-GPA (18:2)	Lipid	Lysophospholipid	0.0266454	1	1	1	1	0.027	3653	0.9805
HMDB-1-linoleoyl-GPG (18:2)	1-linoleoyl-GPG (18:2)	Lipid	Lysophospholipid	0.327311	1	1	1	0.55	0.015	6069	1.0054
HMDB07248	linoleoyl-linoleoyl-glycerol (18:2/18:2) [1]; C36:4 DAG	Lipid	Diacylglycerol	0.28552	1	0.003	0.062	0.54	0.019	7357	0.9747
HMDB-lisinopril	lisinopril*	Xenobiotics	Drug - Cardiovascular	0.960319	1	1	1	0.948	0.974	358	0.9627
HMDB00163	maltose	Carbohydrate	Glycogen Metabolism	0.348481	1	1	1	0.581	0.022	5878	0.9859
HMDB-2-methylcitrate/homocitrate	2-methylcitrate/homocitrate	Energy	TCA Cycle	0.31789	1	1	1	0.542	0.004	6154	1.0099
HMDB01522	1-methylguanidine; methylguanidine	Amino Acid	Guanidino and Acetamido Metabolism	0.579952	1	0	0.062	1	0.771	2112	0.9393
HMDB00898	1-methylhistamine; _1_methylhistamine	Amino Acid	Histidine Metabolism	0.415963	0.773	0.001	0.062	0.682	0.031	6915	1.0217
HMDB-(14 or 15)-methylpalmitate (a17:0 or i17:0)	(14 or 15)-methylpalmitate (a17:0 or i17:0); 15-methylpalmitate	Lipid	Fatty Acid, Branched	0.327311	1	1	1	0.541	0.027	6069	1.0049
HMDB15052	metronidazole*	Xenobiotics	Drug - Antibiotic	0.922334	1	0.211	1	0.997	0.992	772	0.9965
HMDB12085	myristoyl dihydrosphingomyelin (d18:0/14:0)	Lipid	Dihydrosphingomyelins	0.314564	1	1	1	0.538	0.001	6184	1.0089
HMDB01276	N('1)-acetylspermidine; N1-acetylspermidine	Amino Acid	Polyamine Metabolism	0.0071599	1	0	0.062	1	0.004	4992	1.0147
HMDB02721	N1-methylinosine	Nucleotide	Purine Metabolism, (Hypo)Xanthine/Inosine containing	0.317779	1	1	1	0.539	0.007	6155	1.0027
HMDB02172	N1,N12-diacetylspermine	Amino Acid	Polyamine Metabolism	0.189448	1	1	1	1	0.189	3042	1.0193
HMDB-N2,N5-diacetylornithine	N2,N5-diacetylornithine	Amino Acid	Urea cycle; Arginine and Proline Metabolism	0.350477	1	1	1	0.554	0.064	5860	0.9839
HMDB-N6-carboxymethyllysine	N6-carboxymethyllysine	Carbohydrate	Advanced Glycation End-product	0.422855	1	1	1	0.641	0.116	5207	0.9739
HMDB-N-acetyl-3-methylhistidine	N-acetyl-3-methylhistidine	Amino Acid	Histidine Metabolism	0.459322	1	1	1	0.593	0.271	4878	1.0243
HMDB06028	N-acetylasparagine	Amino Acid	Alanine and Aspartate Metabolism	0.314675	1	1	1	0.538	0.001	6183	1.0538
HMDB02284	N-acetyl-cadaverine	Amino Acid	Lysine Metabolism	0.0876632	1	1	1	1	0.088	3424	1.0281
HMDB00215	N-acetylglucosamine/N-acetylgalactosamine	Carbohydrate	Aminosugar Metabolism	0.31534	1	1	1	0.54	0.001	6177	1.0127
HMDB00489	N-acetylglucosaminylasparagine	Carbohydrate	Aminosugar Metabolism	0.36677	1	1	1	0.548	0.113	5713	1.0088
HMDB13253	N-acetylhistamine	Amino Acid	Histidine Metabolism	0.619708	1	1	0.062	1	0.673	1563	1.0278
HMDB-N-acetylproline	N-acetylproline	Amino Acid	Urea cycle; Arginine and Proline Metabolism	0.33773	1	1	1	0.55	0.04	5975	0.9763
HMDB03357	N-alpha-acetylornithine; N-acetylornithine	Amino Acid	Urea cycle; Arginine and Proline Metabolism	0.242641	1	0	0.165	1	0.309	3808	0.9755
HMDB04089	N-formylanthranilic acid	Amino Acid	Tryptophan Metabolism	0.437043	1	1	1	0.578	0.24	5079	1.0191
HMDB-N-formylphenylalanine	N-formylphenylalanine	Amino Acid	Tyrosine Metabolism	0.532144	1	1	1	0.634	0.389	4221	0.9923
HMDB02730	nicotinamide N-oxide	Cofactors and Vitamins	Nicotinate and Nicotinamide Metabolism	0.375526	1	1	1	0.623	0.029	5634	1.0052
HMDB-N-methyltaurine	N-methyltaurine	Amino Acid	Methionine, Cysteine, SAM and Taurine Metabolism	0.6411	1	1	1	0.809	0.405	3238	1.0193
HMDB-N-oleoylserine	N-oleoylserine	Lipid	Endocannabinoid	0.356351	1	1	1	0.551	0.083	5807	0.9982
HMDB-nornicotine	nornicotine	Xenobiotics	Tobacco Metabolite	0.867306	1	1	1	1	0.867	498	1.0273
HMDB04949	N-palmitoyl-sphingosine (d18:1/16:0); C16:0 Ceramide (d18:1)	Lipid	Ceramides	0.278042	1	0.002	0.062	0.538	0.001	7434	0.9987
HMDB04950	N-stearoyl-sphingosine (d18:1/18:0)	Lipid	Ceramides	0.334405	1	1	1	0.542	0.043	6005	1.0013
HMDB-N,N,N-trimethyl-5-aminovalerate	N,N,N-trimethyl-5-aminovalerate; N-trimethyl 5-aminovalerate	Amino Acid	Lysine Metabolism	0.314564	1	1	1	0.538	0.001	6184	1.0333
HMDB-oleate/vaccenate (18:1)	oleate/vaccenate (18:1)	Lipid	Long Chain Monounsaturated Fatty Acid	0.314564	1	1	1	0.538	0.001	6184	1.0089
HMDB07228	oleoyl-arachidonoyl-glycerol (18:1/20:4) [1]	Lipid	Diacylglycerol	0.429506	1	1	1	0.576	0.224	5147	1.0005
HMDB07228-2	oleoyl-arachidonoyl-glycerol (18:1/20:4) [2]	Lipid	Diacylglycerol	0.462093	1	1	1	0.574	0.305	4853	1.0068
HMDB-oleoylcholine	oleoylcholine	Lipid	Fatty Acid Metabolism (Acyl Choline)	0.317779	1	1	1	0.538	0.008	6155	1.0072
HMDB07219	oleoyl-linoleoyl-glycerol (18:1/18:2) [1]; C36:3 DAG	Lipid	Diacylglycerol	0.283675	1	0.002	0.062	0.543	0.01	7376	0.9723
HMDB07219-2	oleoyl-linoleoyl-glycerol (18:1/18:2) [2]	Lipid	Diacylglycerol	0.317668	1	1	1	0.539	0.007	6156	0.967
HMDB-2'-O-methylcytidine	2'-O-methylcytidine	Nucleotide	Pyrimidine Metabolism, Cytidine containing	0.317225	1	1	1	0.543	0.001	6160	1.0291
HMDB-2'-O-methyluridine	2'-O-methyluridine	Nucleotide	Pyrimidine Metabolism, Uracil containing	0.35746	1	1	1	0.588	0.034	5797	1.018
HMDB04225	2-oxoarginine	Amino Acid	Urea cycle; Arginine and Proline Metabolism	0.314564	1	1	1	0.538	0.001	6184	0.9789
HMDB08008	1-palmitoleoyl-2-linolenoyl-GPC (16:1/18:3)	Lipid	Phosphatidylcholine (PC)	0.369874	1	1	1	0.572	0.087	5685	0.9511
HMDB-palmitoleoylcarnitine (C16:1)	palmitoleoylcarnitine (C16:1)	Lipid	Fatty Acid Metabolism (Acyl Carnitine, Monounsaturated)	0.379295	1	1	1	0.539	0.155	5600	0.9934
HMDB11565	1-palmitoleoylglycerol (16:1); C16:1 MAG	Lipid	Monoacylglycerol	0.287657	1	0.003	0.062	0.544	0.019	7335	0.9572
HMDB07132	palmitoleoyl-linoleoyl-glycerol (16:1/18:2) [1]; C34:3 DAG	Lipid	Diacylglycerol	0.327765	1	0.004	0.062	0.581	0.076	6922	0.9499
HMDB07982	1-palmitoyl-2-arachidonoyl-GPC (16:0/20:4n6)	Lipid	Phosphatidylcholine (PC)	0.314564	1	1	1	0.538	0.001	6184	1.0099
HMDB05323	1-palmitoyl-2-arachidonoyl-GPE (16:0/20:4)	Lipid	Phosphatidylethanolamine (PE)	0.314564	1	1	1	0.538	0.001	6184	0.9847
HMDB09789	1-palmitoyl-2-arachidonoyl-GPI (16:0/20:4); C36:4 PI	Lipid	Phosphatidylinositol (PI)	0.29829	1	0.003	1	0.558	0.006	6975	0.9805
HMDB07973	1-palmitoyl-2-linoleoyl-GPC (16:0/18:2); C34:2 PC; C34_2_PC	Lipid	Phosphatidylcholine (PC)	0.2875	0.351	0.002	0.062	0.538	0.001	8436	0.9986
HMDB05322	1-palmitoyl-2-linoleoyl-GPE (16:0/18:2)	Lipid	Phosphatidylethanolamine (PE)	0.314564	1	1	1	0.538	0.001	6184	0.9572
HMDB09784	1-palmitoyl-2-linoleoyl-GPI (16:0/18:2); C34:2 PI	Lipid	Phosphatidylinositol (PI)	0.296579	1	0.002	1	0.556	0.005	6992	0.9842
HMDB07972	1-palmitoyl-2-oleoyl-GPC (16:0/18:1); C34:1 PC; C34_1_PC	Lipid	Phosphatidylcholine (PC)	0.2875	0.351	0.002	0.062	0.538	0.001	8436	0.9942
HMDB05320	1-palmitoyl-2-oleoyl-GPE (16:0/18:1)	Lipid	Phosphatidylethanolamine (PE)	0.318111	1	1	1	0.54	0.007	6152	0.9636
HMDB09783	1-palmitoyl-2-oleoyl-GPI (16:0/18:1); C34:1 PI	Lipid	Phosphatidylinositol (PI)	0.327327	1	1	0.062	0.571	0.01	6309	0.9801
HMDB07969	1-palmitoyl-2-palmitoleoyl-GPC (16:0/16:1)	Lipid	Phosphatidylcholine (PC)	0.314564	1	1	1	0.538	0.001	6184	0.9637
HMDB07970	1-palmitoyl-2-stearoyl-GPC (16:0/18:0); C34:0 PC	Lipid	Phosphatidylcholine (PC)	0.280179	1	0.002	0.062	0.538	0.007	7412	1.0108
HMDB-palmitoylcholine	palmitoylcholine	Lipid	Fatty Acid Metabolism (Acyl Choline)	0.31534	1	1	1	0.538	0.002	6177	1.0177
HMDB-palmitoyl dihydrosphingomyelin (d18:0/16:0)	palmitoyl dihydrosphingomyelin (d18:0/16:0)	Lipid	Dihydrosphingomyelins	0.314564	1	1	1	0.538	0.001	6184	1.0074
HMDB07103	palmitoyl-linoleoyl-glycerol (16:0/18:2) [1]; C34:2 DAG; C34_2_DAG	Lipid	Diacylglycerol	0.383699	0.351	0.002	0.062	0.612	0.201	7297	0.9721
HMDB07103-2	palmitoyl-linoleoyl-glycerol (16:0/18:2) [2]	Lipid	Diacylglycerol	0.404345	1	1	1	0.574	0.166	5374	0.9491
HMDB59586	perfluorooctanesulfonate (PFOS); perfluorooctanesulfonic acid (PFOS)	Xenobiotics	Chemical	0.315119	1	1	1	0.539	0.001	6179	0.9883
HMDB59772	phenylacetylglutamate	Peptide	Acetylated Peptides	0.477943	1	1	1	0.57	0.349	4710	0.9546
HMDB00224	phosphoethanolamine	Lipid	Phospholipid Metabolism	0.44477	0.985	1	1	0.547	0.079	5866	1.0084
HMDB02243	picolinate	Amino Acid	Tryptophan Metabolism	0.357792	1	1	1	0.571	0.059	5794	1.0304
HMDB-pimeloylcarnitine/3-methyladipoylcarnitine (C7-DC)	pimeloylcarnitine/3-methyladipoylcarnitine (C7-DC)	Lipid	Fatty Acid Metabolism (Acyl Carnitine, Dicarboxylate)	0.400355	1	1	1	0.593	0.129	5410	1.0016
HMDB-pregnanolone/allopregnanolone sulfate	pregnanolone/allopregnanolone sulfate	Lipid	Progestin Steroids	0.690645	1	1	1	0.89	0.411	2791	0.9918
HMDB32574	propyl 4-hydroxybenzoate	Xenobiotics	Benzoate Metabolism	0.000532907	1	1	1	1	0.001	3751	1.027
HMDB00305	retinol (Vitamin A); vitamin A	Cofactors and Vitamins	Vitamin A Metabolism	0.277751	1	0	0.062	0.538	0.001	7437	1.0119
HMDB01301	S-1-pyrroline-5-carboxylate	Amino Acid	Glutamate Metabolism	0.318111	1	1	1	0.543	0.003	6152	1.0236
HMDB29415	S-carboxymethyl-L-cysteine*	Xenobiotics	Drug - Other	0.465418	1	1	1	0.694	0.145	4823	0.9936
HMDB29432	S-methylcysteine sulfoxide	Amino Acid	Methionine, Cysteine, SAM and Taurine Metabolism	0.314564	1	1	1	0.538	0.001	6184	0.9854
HMDB38670	S-methylmethionine	Amino Acid	Methionine, Cysteine, SAM and Taurine Metabolism	0.544779	1	1	1	0.709	0.314	4107	0.9942
HMDB01257	spermidine	Amino Acid	Polyamine Metabolism	0.433885	0.935	1	1	0.565	0.043	5981	0.9927
HMDB01383	sphinganine-1-phosphate	Lipid	Sphingolipid Synthesis	0.319552	1	1	1	0.541	0.008	6139	0.9979
HMDB-sphingomyelin (d17:1/16:0, d18:1/15:0, d16:1/17:0)	sphingomyelin (d17:1/16:0, d18:1/15:0, d16:1/17:0)	Lipid	Sphingomyelins	0.314564	1	1	1	0.538	0.001	6184	0.982
HMDB-sphingomyelin (d17:2/16:0, d18:2/15:0)	sphingomyelin (d17:2/16:0, d18:2/15:0)	Lipid	Sphingomyelins	0.317003	1	1	1	0.539	0.005	6162	0.9721
HMDB12087	sphingomyelin (d18:0/18:0, d19:0/17:0)	Lipid	Dihydrosphingomyelins	0.314564	1	1	1	0.538	0.001	6184	1.0211
HMDB-sphingomyelin (d18:0/20:0, d16:0/22:0)	sphingomyelin (d18:0/20:0, d16:0/22:0)	Lipid	Dihydrosphingomyelins	0.315673	1	1	1	0.54	0.001	6174	1.0109
HMDB-sphingomyelin (d18:1/17:0, d17:1/18:0, d19:1/16:0)	sphingomyelin (d18:1/17:0, d17:1/18:0, d19:1/16:0)	Lipid	Sphingomyelins	0.314564	1	1	1	0.538	0.001	6184	0.9972
HMDB-sphingomyelin (d18:1/19:0, d19:1/18:0)	sphingomyelin (d18:1/19:0, d19:1/18:0)	Lipid	Sphingomyelins	0.316005	1	1	1	0.541	0.001	6171	0.9986
HMDB12102	sphingomyelin (d18:1/20:0, d16:1/22:0); C20:0 SM	Lipid	Sphingomyelins	0.277945	1	0.002	0.062	0.538	0.001	7435	1.0122
HMDB-sphingomyelin (d18:1/20:2, d18:2/20:1, d16:1/22:2)	sphingomyelin (d18:1/20:2, d18:2/20:1, d16:1/22:2)	Lipid	Sphingomyelins	0.315562	1	1	1	0.538	0.003	6175	1.0178
HMDB-sphingomyelin (d18:1/21:0, d17:1/22:0, d16:1/23:0)	sphingomyelin (d18:1/21:0, d17:1/22:0, d16:1/23:0)	Lipid	Sphingomyelins	0.314564	1	1	1	0.538	0.001	6184	0.9865
HMDB-sphingomyelin (d18:1/22:2, d18:2/22:1, d16:1/24:2)	sphingomyelin (d18:1/22:2, d18:2/22:1, d16:1/24:2)	Lipid	Sphingomyelins	0.314564	1	1	1	0.538	0.001	6184	1.0193
HMDB-sphingomyelin (d18:1/25:0, d19:0/24:1, d20:1/23:0, d19:1/24:0)	sphingomyelin (d18:1/25:0, d19:0/24:1, d20:1/23:0, d19:1/24:0)	Lipid	Sphingomyelins	0.330636	1	1	1	0.552	0.019	6039	0.9863
HMDB-sphingomyelin (d18:2/18:1)	sphingomyelin (d18:2/18:1)	Lipid	Sphingomyelins	0.314564	1	1	1	0.538	0.001	6184	0.9771
HMDB-sphingomyelin (d18:2/21:0, d16:2/23:0)	sphingomyelin (d18:2/21:0, d16:2/23:0)	Lipid	Sphingomyelins	0.314564	1	1	1	0.538	0.001	6184	1.0073
HMDB-sphingomyelin (d18:2/23:0, d18:1/23:1, d17:1/24:1)	sphingomyelin (d18:2/23:0, d18:1/23:1, d17:1/24:1)	Lipid	Sphingomyelins	0.314564	1	1	1	0.538	0.001	6184	0.9992
HMDB-sphingomyelin (d18:2/23:1)	sphingomyelin (d18:2/23:1)	Lipid	Sphingomyelins	0.314564	1	1	1	0.538	0.001	6184	1.0094
HMDB-sphingomyelin (d18:2/24:1, d18:1/24:2)	sphingomyelin (d18:2/24:1, d18:1/24:2)	Lipid	Sphingomyelins	0.314564	1	1	1	0.538	0.001	6184	1.008
HMDB-sphingomyelin (d18:2/24:2)	sphingomyelin (d18:2/24:2)	Lipid	Sphingomyelins	0.314897	1	1	1	0.539	0.001	6181	1.0345
HMDB08048	1-stearoyl-2-arachidonoyl-GPC (18:0/20:4); C38:4 PC; C38_4_PC	Lipid	Phosphatidylcholine (PC)	0.289696	0.351	0.002	0.134	0.538	0.001	8410	1.0305
HMDB09003	1-stearoyl-2-arachidonoyl-GPE (18:0/20:4); C38:4 PE	Lipid	Phosphatidylethanolamine (PE)	0.277945	1	0.002	0.062	0.538	0.001	7435	1.0099
HMDB09815	1-stearoyl-2-arachidonoyl-GPI (18:0/20:4); C38:4 PI	Lipid	Phosphatidylinositol (PI)	0.285714	1	0.002	1	0.538	0.001	7100	1.0051
HMDB08039	1-stearoyl-2-linoleoyl-GPC (18:0/18:2); C36:2 PC; C36_2_PC	Lipid	Phosphatidylcholine (PC)	0.2875	0.351	0.002	0.062	0.538	0.001	8436	0.9992
HMDB08994	1-stearoyl-2-linoleoyl-GPE (18:0/18:2); C36:2 PE	Lipid	Phosphatidylethanolamine (PE)	0.277945	1	0.002	0.062	0.538	0.001	7435	0.9748
HMDB09809	1-stearoyl-2-linoleoyl-GPI (18:0/18:2); C36:2 PI	Lipid	Phosphatidylinositol (PI)	0.30515	1	1	0.062	0.539	0.001	6517	0.9903
HMDB08038	1-stearoyl-2-oleoyl-GPC (18:0/18:1); C36:1 PC; C36_1_PC	Lipid	Phosphatidylcholine (PC)	0.2875	0.351	0.002	0.062	0.538	0.001	8436	0.9957
HMDB08993	1-stearoyl-2-oleoyl-GPE (18:0/18:1); C36:1 PE	Lipid	Phosphatidylethanolamine (PE)	0.278528	1	0.002	0.062	0.539	0.001	7429	0.9759
HMDB-1-stearoyl-2-oleoyl-GPI (18:0/18:1)	1-stearoyl-2-oleoyl-GPI (18:0/18:1)	Lipid	Phosphatidylinositol (PI)	0.388162	1	1	1	0.615	0.07	5520	0.9722
HMDB10163	1-stearoyl-2-oleoyl-GPS (18:0/18:1)	Lipid	Phosphatidylserine (PS)	0.240075	1	1	1	1	0.24	2852	0.9919
HMDB-stearoylcholine	stearoylcholine	Lipid	Fatty Acid Metabolism (Acyl Choline)	0.320106	1	1	1	0.538	0.014	6134	1.0158
HMDB-suberoylcarnitine (C8-DC)	suberoylcarnitine (C8-DC)	Lipid	Fatty Acid Metabolism (Acyl Carnitine, Dicarboxylate)	0.447351	1	1	1	0.671	0.133	4986	1.0099
HMDB-succinimide	succinimide	Xenobiotics	Chemical	0.323321	1	1	1	0.539	0.021	6105	1.0075
HMDB00258	sucrose; sucrose/lactose/trehalose; cmh_sucrose	Carbohydrate	Disaccharides and Oligosaccharides	0.447262	0.352	1	0.095	0.631	0.262	6037	0.9669
HMDB-thioproline	thioproline	Xenobiotics	Chemical	0.314564	1	1	1	0.538	0.001	6184	1.0119
HMDB12105	tricosanoyl sphingomyelin (d18:1/23:0)	Lipid	Sphingomyelins	0.314564	1	1	1	0.538	0.001	6184	1.0103
HMDB06409	tyramine O-sulfate	Amino Acid	Tyrosine Metabolism	0.352693	1	1	1	0.568	0.051	5840	1.0249
HMDB00300	uracil; Uracil	Nucleotide	Pyrimidine Metabolism, Uracil containing	0.414301	0.883	1	0.095	0.565	0.041	6397	1.0068
HMDB14323	valsartan*	Xenobiotics	Drug - Cardiovascular	0.875109	1	0.168	0.062	0.98	0.979	1286	1.0398
HMDB00913	vanillactate	Amino Acid	Tyrosine Metabolism	0.37597	1	1	1	0.551	0.13	5630	1.0083
HMDB-vanillic alcohol sulfate	vanillic alcohol sulfate	Amino Acid	Tyrosine Metabolism	0.852915	1	1	1	0.892	0.798	1327	1.0025
HMDB-(2 or 3)-decenoate (10:1n7 or n8)	(2 or 3)-decenoate (10:1n7 or n8)	Lipid	Medium Chain Fatty Acid	0.541469	1	1	1	0.541	1	2416	0.9966
HMDB-(2,4 or 2,5)-dimethylphenol sulfate	(2,4 or 2,5)-dimethylphenol sulfate	Xenobiotics	Food Component/Plant	0.574303	1	1	1	0.574	1	2243	1.0106
HMDB-(N(1) + N(8))-acetylspermidine	(N(1) + N(8))-acetylspermidine	Amino Acid	Polyamine Metabolism	0.538243	1	1	1	0.538	1	2433	1.0074
HMDB-(S)-a-amino-omega-caprolactam	(S)-a-amino-omega-caprolactam	Xenobiotics	Food Component/Plant	0.539381	1	1	1	0.539	1	2427	0.9975
HMDB-1-carboxyethylisoleucine	1-carboxyethylisoleucine	Amino Acid	Leucine, Isoleucine and Valine Metabolism	0.593092	1	1	1	0.593	1	2144	1.0096
HMDB-1-carboxyethylleucine	1-carboxyethylleucine	Amino Acid	Leucine, Isoleucine and Valine Metabolism	0.591384	1	1	1	0.591	1	2153	1.0071
HMDB-1-carboxyethylphenylalanine	1-carboxyethylphenylalanine	Amino Acid	Phenylalanine Metabolism	0.538243	1	1	1	0.538	1	2433	1.016
HMDB-1-carboxyethyltyrosine	1-carboxyethyltyrosine	Amino Acid	Tyrosine Metabolism	0.699184	1	1	1	0.699	1	1585	0.9964
HMDB-1-carboxyethylvaline	1-carboxyethylvaline	Amino Acid	Leucine, Isoleucine and Valine Metabolism	0.541279	1	1	1	0.541	1	2417	1.0071
HMDB-1-dihomo-linoleoylglycerol (20:2)	1-dihomo-linoleoylglycerol (20:2)	Lipid	Monoacylglycerol	0.68438	1	1	1	0.684	1	1663	0.9958
HMDB-1-heptadecenoylglycerol (17:1)	1-heptadecenoylglycerol (17:1)	Lipid	Monoacylglycerol	0.643006	1	1	1	0.643	1	1881	0.9956
HMDB04988	1-methyl-5-imidazoleacetate	Amino Acid	Histidine Metabolism	0.538243	1	1	1	0.538	1	2433	1.005
HMDB07883	1-myristoyl-2-arachidonoyl-GPC (14:0/20:4); C34:4 PC; C34_4_PC	Lipid	Phosphatidylcholine (PC)	0.420675	0.351	0.002	0.062	0.538	1	4685	0.9889
HMDB07869	1-myristoyl-2-palmitoyl-GPC (14:0/16:0); C30:0 PC	Lipid	Phosphatidylcholine (PC)	0.437042	1	0.002	0.062	0.538	1	3684	0.9906
HMDB08123	1-oleoyl-2-docosahexaenoyl-GPC (18:1/22:6)	Lipid	Phosphatidylcholine (PC)	0.538243	1	1	1	0.538	1	2433	1.0021
HMDB-1-palmitoyl-2-dihomo-linolenoyl-GPC (16:0/20:3n3 or 6)	1-palmitoyl-2-dihomo-linolenoyl-GPC (16:0/20:3n3 or 6)	Lipid	Phosphatidylcholine (PC)	0.538432	1	1	1	0.538	1	2432	1.0085
HMDB07991	1-palmitoyl-2-docosahexaenoyl-GPC (16:0/22:6); C38:6 PC; C38_6_PC	Lipid	Phosphatidylcholine (PC)	0.420675	0.351	0.002	0.062	0.538	1	4685	1.0016
HMDB05324	1-palmitoyl-2-docosahexaenoyl-GPE (16:0/22:6)	Lipid	Phosphatidylethanolamine (PE)	0.538243	1	1	1	0.538	1	2433	1.0025
HMDB02331	1-ribosyl-imidazoleacetate	Amino Acid	Histidine Metabolism	0.538243	1	1	1	0.538	1	2433	1.0041
HMDB08057	1-stearoyl-2-docosahexaenoyl-GPC (18:0/22:6); C40:6 PC; C40_6_PC	Lipid	Phosphatidylcholine (PC)	0.420675	0.351	0.002	0.062	0.538	1	4685	1.0045
HMDB05334	1-stearoyl-2-docosahexaenoyl-GPE (18:0/22:6)	Lipid	Phosphatidylethanolamine (PE)	0.5409	1	1	1	0.541	1	2419	1.0087
HMDB-11beta-hydroxyandrosterone glucuronide	11beta-hydroxyandrosterone glucuronide	Lipid	Androgenic Steroids	0.5409	1	1	1	0.541	1	2419	1.0069
HMDB12535	12-HHTrE	Lipid	Eicosanoid	0.825014	1	1	1	0.825	1	922	0.9981
HMDB-2-butenoylglycine	2-butenoylglycine	Lipid	Fatty Acid Metabolism (Acyl Glycine)	0.597647	1	1	1	0.598	1	2120	0.9972
HMDB-2-hydroxy-4-(methylthio)butanoic acid	2-hydroxy-4-(methylthio)butanoic acid	Amino Acid	Methionine, Cysteine, SAM and Taurine Metabolism	0.541469	1	1	1	0.541	1	2416	1.0113
HMDB-2-hydroxyarachidate	2-hydroxyarachidate	Lipid	Fatty Acid, Monohydroxy	0.570317	1	1	1	0.57	1	2264	1.0026
HMDB-2-hydroxyfluorene sulfate	2-hydroxyfluorene sulfate	Xenobiotics	Tobacco Metabolite	0.944012	1	1	1	0.944	1	295	1.0237
HMDB-2-hydroxyheptanoate	2-hydroxyheptanoate	Lipid	Fatty Acid, Monohydroxy	0.547163	1	1	1	0.547	1	2386	1.0023
HMDB-2-hydroxynervonate	2-hydroxynervonate	Lipid	Fatty Acid, Monohydroxy	0.552856	1	1	1	0.553	1	2356	1.0007
HMDB00424	2-hydroxysebacate	Lipid	Fatty Acid, Dicarboxylate	0.584931	1	1	1	0.585	1	2187	1.0036
HMDB13211	2-ketocaprylate	Amino Acid	Leucine, Isoleucine and Valine Metabolism	0.546403	1	1	1	0.546	1	2390	1.0046
HMDB-2-methylserine	2-methylserine	Amino Acid	Glycine, Serine and Threonine Metabolism	0.556273	1	1	1	0.556	1	2338	1.0014
HMDB-2-naphthol sulfate	2-naphthol sulfate	Xenobiotics	Chemical	0.58588	1	1	1	0.586	1	2182	0.9945
HMDB-2-O-methylascorbic acid	2-O-methylascorbic acid	Cofactors and Vitamins	Ascorbate and Aldarate Metabolism	0.538243	1	1	1	0.538	1	2433	1.0039
HMDB11537	2-oleoylglycerol (18:1)	Lipid	Monoacylglycerol	0.548681	1	1	1	0.549	1	2378	0.9976
HMDB-2,2'-Methylenebis(6-tert-butyl-p-cresol)	2,2'-Methylenebis(6-tert-butyl-p-cresol)	Xenobiotics	Chemical	0.538243	1	1	1	0.538	1	2433	0.9961
HMDB-2,3-dihydroxy-5-methylthio-4-pentenoate (DMTPA)	2,3-dihydroxy-5-methylthio-4-pentenoate (DMTPA)	Amino Acid	Methionine, Cysteine, SAM and Taurine Metabolism	0.538243	1	1	1	0.538	1	2433	0.9989
HMDB13676	2,6-dihydroxybenzoic acid*	Xenobiotics	Drug - Topical Agents	0.538243	1	1	1	0.538	1	2433	1.0045
HMDB00498	2R,3R-dihydroxybutyrate	Lipid	Fatty Acid, Dihydroxy	0.539761	1	1	1	0.54	1	2425	1.0022
HMDB02453	2S,3R-dihydroxybutyrate	Lipid	Fatty Acid, Dihydroxy	0.539951	1	1	1	0.54	1	2424	1.0067
HMDB33752	3-(2-hydroxyphenyl)propionate	Xenobiotics	Benzoate Metabolism	0.538812	1	1	1	0.539	1	2430	1.0063
HMDB-3-(3-amino-3-carboxypropyl)uridine	3-(3-amino-3-carboxypropyl)uridine	Nucleotide	Pyrimidine Metabolism, Uracil containing	0.55817	1	1	1	0.558	1	2328	1.0132
HMDB-3-(methylthio)acetaminophen sulfate	3-(methylthio)acetaminophen sulfate*	Xenobiotics	Drug - Analgesics, Anesthetics	0.874739	1	1	1	0.875	1	660	0.9973
HMDB00323	3-amino-2-piperidone	Amino Acid	Urea cycle; Arginine and Proline Metabolism	0.538243	1	1	1	0.538	1	2433	1.0052
HMDB-3-bromo-5-chloro-2,6-dihydroxybenzoic acid	3-bromo-5-chloro-2,6-dihydroxybenzoic acid	Xenobiotics	Chemical	0.541469	1	1	1	0.541	1	2416	1.0042
HMDB-3-carboxy-4-methyl-5-pentyl-2-furanpropionate (3-CMPFP)	3-carboxy-4-methyl-5-pentyl-2-furanpropionate (3-CMPFP)	Lipid	Fatty Acid, Dicarboxylate	0.538243	1	1	1	0.538	1	2433	1.0097
HMDB-3-decenoylcarnitine	3-decenoylcarnitine	Lipid	Fatty Acid Metabolism (Acyl Carnitine, Monounsaturated)	0.629341	1	1	1	0.629	1	1953	0.9955
HMDB-3-ethylcatechol sulfate (1)	3-ethylcatechol sulfate (1)	Xenobiotics	Food Component/Plant	0.659518	1	1	1	0.66	1	1794	1
HMDB-3-ethylcatechol sulfate (2)	3-ethylcatechol sulfate (2)	Xenobiotics	Food Component/Plant	0.934333	1	1	1	0.931	1	346	1.0062
HMDB29737	3-formylindole	Xenobiotics	Food Component/Plant	0.538432	1	1	1	0.538	1	2432	1.0002
HMDB-3-hydroxy-2-methylpyridine sulfate	3-hydroxy-2-methylpyridine sulfate	Xenobiotics	Chemical	0.794268	1	1	1	0.794	1	1084	1.0037
HMDB00345	3-hydroxyadipate	Lipid	Fatty Acid, Dicarboxylate	0.570127	1	1	1	0.57	1	2265	0.9912
HMDB-3-hydroxybutyroylglycine	3-hydroxybutyroylglycine	Lipid	Fatty Acid Metabolism (Acyl Glycine)	0.541469	1	1	1	0.541	1	2416	0.9984
HMDB61636	3-hydroxydecanoylcarnitine	Lipid	Fatty Acid Metabolism (Acyl Carnitine, Hydroxy)	0.538243	1	1	1	0.538	1	2433	1.0017
HMDB00413	3-hydroxydodecanedioate	Lipid	Fatty Acid, Dicarboxylate	0.708863	1	1	1	0.709	1	1534	0.9928
HMDB-3-hydroxyhexanoylcarnitine (1)	3-hydroxyhexanoylcarnitine (1)	Lipid	Fatty Acid Metabolism (Acyl Carnitine, Hydroxy)	0.548491	1	1	1	0.548	1	2379	1.0061
HMDB-3-hydroxyhippurate sulfate	3-hydroxyhippurate sulfate	Xenobiotics	Benzoate Metabolism	0.735623	1	1	1	0.736	1	1393	1.0076
HMDB-3-hydroxyoleate	3-hydroxyoleate	Lipid	Fatty Acid, Monohydroxy	0.545834	1	1	1	0.546	1	2393	1.0042
HMDB-3-hydroxyphenylacetoylglutamine	3-hydroxyphenylacetoylglutamine	Peptide	Acetylated Peptides	0.662555	1	1	1	0.663	1	1778	1.0061
HMDB-3-hydroxypyridine glucuronide	3-hydroxypyridine glucuronide	Xenobiotics	Chemical	0.875498	1	1	1	0.875	1	656	0.8415
HMDB-3-hydroxystachydrine	3-hydroxystachydrine	Xenobiotics	Food Component/Plant	0.646422	1	1	1	0.646	1	1863	1.0024
HMDB-3-indoleglyoxylic acid	3-indoleglyoxylic acid	Xenobiotics	Food Component/Plant	0.545644	1	1	1	0.546	1	2394	1.0022
HMDB00555	3-methyladipate; 3-methyladipate/pimelate	Lipid	Fatty Acid, Dicarboxylate	0.569677	1	1	0.151	0.598	1	2421	0.9973
HMDB-3-methylcytidine	3-methylcytidine	Nucleotide	Pyrimidine Metabolism, Cytidine containing	0.565952	1	1	1	0.566	1	2287	1.0016
HMDB02757	3-sulfo-L-alanine	Amino Acid	Methionine, Cysteine, SAM and Taurine Metabolism	0.551528	1	1	1	0.552	1	2363	1.0028
HMDB-3,4-dihydroxybutyrate	3,4-dihydroxybutyrate	Lipid	Fatty Acid, Dihydroxy	0.568988	1	1	1	0.569	1	2271	1.0012
HMDB-3,4-methyleneheptanoate	3,4-methyleneheptanoate	Xenobiotics	Food Component/Plant	0.538812	1	1	1	0.539	1	2430	1.0062
HMDB-3,5-dichloro-2,6-dihydroxybenzoic acid	3,5-dichloro-2,6-dihydroxybenzoic acid	Xenobiotics	Chemical	0.538812	1	1	1	0.539	1	2430	0.999
HMDB-3beta,7alpha-dihydroxy-5-cholestenoate	3beta,7alpha-dihydroxy-5-cholestenoate	Lipid	Sterol	0.556083	1	1	1	0.556	1	2339	1.0026
HMDB-4-acetylcatechol sulfate (1)	4-acetylcatechol sulfate (1)	Xenobiotics	Food Component/Plant	0.641868	1	1	1	0.642	1	1887	1.0121
HMDB-4-allylcatechol sulfate	4-allylcatechol sulfate	Xenobiotics	Benzoate Metabolism	0.552667	1	1	1	0.553	1	2357	1.0094
HMDB-4-aminophenol sulfate (2)	4-aminophenol sulfate (2)*	Xenobiotics	Drug - Analgesics, Anesthetics	0.955969	1	1	1	0.956	1	232	1.0475
HMDB00921	4-cholesten-3-one	Lipid	Sterol	0.655153	1	1	1	0.655	1	1817	0.9985
HMDB-4-ethylcatechol sulfate	4-ethylcatechol sulfate	Xenobiotics	Benzoate Metabolism	0.545075	1	1	1	0.545	1	2397	1.0073
HMDB-4-hydroxycoumarin	4-hydroxycoumarin*	Xenobiotics	Drug - Cardiovascular	0.627254	1	1	1	0.627	1	1964	0.9967
HMDB01344	4-hydroxyglutamate	Amino Acid	Glutamate Metabolism	0.55836	1	1	1	0.558	1	2327	1.0161
HMDB-4-hydroxyphenylacetylglutamine	4-hydroxyphenylacetylglutamine	Peptide	Acetylated Peptides	0.557032	1	1	1	0.557	1	2334	1.0139
HMDB-4-methoxyphenol sulfate	4-methoxyphenol sulfate	Amino Acid	Tyrosine Metabolism	0.612071	1	1	1	0.612	1	2044	0.9958
HMDB-4-methylguaiacol sulfate	4-methylguaiacol sulfate	Xenobiotics	Benzoate Metabolism	0.566142	1	1	1	0.566	1	2286	1.0142
HMDB-4-methylhexanoylglutamine	4-methylhexanoylglutamine	Lipid	Fatty Acid Metabolism (Acyl Glutamine)	0.699374	1	1	1	0.699	1	1584	1.0035
HMDB13326	5-dodecenoylcarnitine (C12:1); C12:1 carnitine; C12_1_carnitine	Lipid	Fatty Acid Metabolism (Acyl Carnitine, Monounsaturated)	0.501669	0.773	0	0.062	0.539	1	4030	0.974
HMDB-5-hydroxy-2-methylpyridine sulfate	5-hydroxy-2-methylpyridine sulfate	Xenobiotics	Chemical	0.85595	1	1	1	0.856	1	759	0.9997
HMDB-5-hydroxyindole glucuronide	5-hydroxyindole glucuronide	Amino Acid	Tryptophan Metabolism	0.726514	1	1	1	0.727	1	1441	1.0097
HMDB-5-hydroxyindole sulfate	5-hydroxyindole sulfate	Amino Acid	Tryptophan Metabolism	0.743974	1	1	1	0.744	1	1349	1.0108
HMDB-5-hydroxymethyl-2-furoylcarnitine	5-hydroxymethyl-2-furoylcarnitine	Xenobiotics	Food Component/Plant	0.827481	1	1	1	0.827	1	909	0.9682
HMDB01087	5-methylthioribose	Amino Acid	Methionine, Cysteine, SAM and Taurine Metabolism	0.538243	1	1	1	0.538	1	2433	0.9961
HMDB-5,6-dihydrouridine	5,6-dihydrouridine	Nucleotide	Pyrimidine Metabolism, Uracil containing	0.538243	1	1	1	0.538	1	2433	1.0085
HMDB-6-bromotryptophan	6-bromotryptophan	Amino Acid	Tryptophan Metabolism	0.538622	1	1	1	0.539	1	2431	1.0071
HMDB11107	7-methylurate	Xenobiotics	Xanthine Metabolism	0.555324	1	1	1	0.555	1	2343	0.9957
HMDB60426	8-methoxykynurenate	Amino Acid	Tryptophan Metabolism	0.63997	1	1	1	0.64	1	1897	1.0038
HMDB61661	9-hydroxystearate	Lipid	Fatty Acid, Monohydroxy	0.551148	1	1	1	0.551	1	2365	0.9945
HMDB00060	acetoacetate; Acetoacetate	Lipid	Ketone Bodies	0.664416	0.774	1	1	0.632	1	2286	1.011
HMDB-adrenoylcarnitine (C22:4)	adrenoylcarnitine (C22:4)	Lipid	Fatty Acid Metabolism (Acyl Carnitine, Polyunsaturated)	0.81989	1	1	1	0.82	1	949	0.9993
HMDB01518	alpha-CEHC	Cofactors and Vitamins	Tocopherol Metabolism	0.720405	1	1	0.062	0.765	1	1573	1.0174
HMDB-alpha-CMBHC glucuronide	alpha-CMBHC glucuronide	Cofactors and Vitamins	Tocopherol Metabolism	0.688176	1	1	1	0.688	1	1643	1.0039
HMDB-alpha-ketoglutaramate	alpha-ketoglutaramate	Amino Acid	Glutamate Metabolism	0.538432	1	1	1	0.538	1	2432	1.002
HMDB02829	androsterone glucuronide	Lipid	Androgenic Steroids	0.563105	1	1	1	0.563	1	2302	0.9944
HMDB-arachidonoylcarnitine (C20:4)	arachidonoylcarnitine (C20:4)	Lipid	Fatty Acid Metabolism (Acyl Carnitine, Polyunsaturated)	0.547352	1	1	1	0.547	1	2385	1.007
HMDB06460	arachidoylcarnitine (C20); C20 carnitine; C20_carnitine	Lipid	Fatty Acid Metabolism (Acyl Carnitine, Long Chain Saturated)	0.627703	0.775	1	0.871	0.567	1	2669	1.0066
HMDB00044	ascorbate (Vitamin C)	Cofactors and Vitamins	Ascorbate and Aldarate Metabolism	0.635984	1	1	1	0.636	1	1918	0.9947
HMDB-ascorbic acid 2-sulfate	ascorbic acid 2-sulfate	Cofactors and Vitamins	Ascorbate and Aldarate Metabolism	0.538432	1	1	1	0.538	1	2432	1.0078
HMDB-ascorbic acid 3-sulfate	ascorbic acid 3-sulfate	Cofactors and Vitamins	Ascorbate and Aldarate Metabolism	0.538243	1	1	1	0.538	1	2433	1.0019
HMDB-azelaoyltaurine	azelaoyltaurine	Lipid	Endocannabinoid	0.692541	1	1	1	0.693	1	1620	0.9985
HMDB-branched-chain, straight-chain, or cyclopropyl 10:1 fatty acid (1)	branched-chain, straight-chain, or cyclopropyl 10:1 fatty acid (1)	Partially Characterized Molecules	Partially Characterized Molecules	0.538243	1	1	1	0.538	1	2433	1.0035
HMDB-branched-chain, straight-chain, or cyclopropyl 12:1 fatty acid	branched-chain, straight-chain, or cyclopropyl 12:1 fatty acid	Partially Characterized Molecules	Partially Characterized Molecules	0.538243	1	1	1	0.538	1	2433	1.0036
HMDB-branched chain 14:0 dicarboxylic acid	branched chain 14:0 dicarboxylic acid	Lipid	Fatty Acid, Dicarboxylate	0.569748	1	1	1	0.57	1	2267	0.9937
HMDB00039	butyrate (4:0)	Lipid	Short Chain Fatty Acid	0.538243	1	1	1	0.538	1	2433	1.0075
HMDB-carnitine of C10H14O2 (5)	carnitine of C10H14O2 (5)	Partially Characterized Molecules	Partially Characterized Molecules	0.604099	1	1	1	0.604	1	2086	1.0113
HMDB-carotene diol (3)	carotene diol (3)	Cofactors and Vitamins	Vitamin A Metabolism	0.583412	1	1	1	0.583	1	2195	1.011
HMDB-ceramide (d16:1/24:1, d18:1/22:1)	ceramide (d16:1/24:1, d18:1/22:1)	Lipid	Ceramides	0.63067	1	1	1	0.631	1	1946	0.9925
HMDB-ceramide (d18:1/14:0, d16:1/16:0)	ceramide (d18:1/14:0, d16:1/16:0)	Lipid	Ceramides	0.584361	1	1	1	0.584	1	2190	1.0013
HMDB-ceramide (d18:1/20:0, d16:1/22:0, d20:1/18:0)	ceramide (d18:1/20:0, d16:1/22:0, d20:1/18:0)	Lipid	Ceramides	0.568799	1	1	1	0.569	1	2272	0.9958
HMDB00518	chenodeoxycholate	Lipid	Primary Bile Acid Metabolism	0.587096	1	1	0.062	0.623	1	2323	1.0066
HMDB-chenodeoxycholic acid sulfate (1)	chenodeoxycholic acid sulfate (1)	Lipid	Primary Bile Acid Metabolism	0.72063	1	1	1	0.721	1	1472	1.0107
HMDB-cholic acid glucuronide	cholic acid glucuronide	Lipid	Primary Bile Acid Metabolism	0.762004	1	1	1	0.762	1	1254	0.9998
HMDB-cis-4-decenoate (10:1n6)	cis-4-decenoate (10:1n6)	Lipid	Medium Chain Fatty Acid	0.538622	1	1	1	0.539	1	2431	1.0022
HMDB-citraconate/glutaconate	citraconate/glutaconate	Energy	TCA Cycle	0.538432	1	1	1	0.538	1	2432	1.0068
HMDB-cortolone glucuronide (1)	cortolone glucuronide (1)	Lipid	Corticosteroids	0.548301	1	1	1	0.548	1	2380	1.0092
HMDB00709	cysteinylglycine disulfide	Amino Acid	Glutathione Metabolism	0.538243	1	1	1	0.538	1	2433	1.0076
HMDB00630	cytosine	Nucleotide	Pyrimidine Metabolism, Cytidine containing	0.670805	0.775	1	0.062	0.682	1	2360	1.0028
HMDB-decadienedioic acid (C10:2-DC)	decadienedioic acid (C10:2-DC)	Lipid	Fatty Acid, Dicarboxylate	0.544885	1	1	1	0.545	1	2398	1.009
HMDB-delta-CEHC	delta-CEHC	Cofactors and Vitamins	Tocopherol Metabolism	0.579806	1	1	1	0.58	1	2214	1.0149
HMDB-delta-CEHC glucuronide	delta-CEHC glucuronide	Cofactors and Vitamins	Tocopherol Metabolism	0.681344	1	1	1	0.681	1	1679	1.0054
HMDB-deoxycholic acid (12 or 24)-sulfate	deoxycholic acid (12 or 24)-sulfate	Lipid	Secondary Bile Acid Metabolism	0.569368	1	1	1	0.569	1	2269	1.0176
HMDB-deoxycholic acid glucuronide	deoxycholic acid glucuronide	Lipid	Secondary Bile Acid Metabolism	0.549061	1	1	1	0.549	1	2376	1.0068
HMDB-dibutyl sulfosuccinate	dibutyl sulfosuccinate	Xenobiotics	Chemical	0.54982	1	1	1	0.55	1	2372	0.9924
HMDB-dihomo-linolenoylcarnitine (C20:3n3 or 6)	dihomo-linolenoylcarnitine (C20:3n3 or 6)	Lipid	Fatty Acid Metabolism (Acyl Carnitine, Polyunsaturated)	0.542038	1	1	1	0.542	1	2413	1.0042
HMDB-dihomo-linoleoylcarnitine (C20:2)	dihomo-linoleoylcarnitine (C20:2)	Lipid	Fatty Acid Metabolism (Acyl Carnitine, Polyunsaturated)	0.544126	1	1	1	0.544	1	2402	1.0066
HMDB-dihydrocaffeate sulfate (2)	dihydrocaffeate sulfate (2)	Xenobiotics	Food Component/Plant	0.683242	1	1	1	0.683	1	1669	0.9915
HMDB41724	dihydroferulic acid sulfate	Xenobiotics	Food Component/Plant	0.897514	1	1	1	0.898	1	540	0.9622
HMDB-docosahexaenoylcarnitine (C22:6)	docosahexaenoylcarnitine (C22:6)	Lipid	Fatty Acid Metabolism (Acyl Carnitine, Polyunsaturated)	0.590624	1	1	1	0.591	1	2157	0.9828
HMDB-dodecadienoate (12:2)	dodecadienoate (12:2)	Lipid	Fatty Acid, Dicarboxylate	0.538243	1	1	1	0.538	1	2433	1.0029
HMDB-dodecenedioate (C12:1-DC)	dodecenedioate (C12:1-DC)	Lipid	Fatty Acid, Dicarboxylate	0.550389	1	1	1	0.55	1	2369	1.004
HMDB-eicosapentaenoylcholine	eicosapentaenoylcholine	Lipid	Fatty Acid Metabolism (Acyl Choline)	0.59499	1	1	1	0.595	1	2134	1.0015
HMDB-eicosenedioate (C20:1-DC)	eicosenedioate (C20:1-DC)	Lipid	Fatty Acid, Dicarboxylate	0.563105	1	1	1	0.563	1	2302	1.0008
HMDB-eicosenoylcarnitine (C20:1)	eicosenoylcarnitine (C20:1)	Lipid	Fatty Acid Metabolism (Acyl Carnitine, Monounsaturated)	0.546973	1	1	1	0.547	1	2387	0.9907
HMDB-ethyl alpha-glucopyranoside	ethyl alpha-glucopyranoside	Xenobiotics	Food Component/Plant	0.551338	1	1	1	0.551	1	2364	0.9893
HMDB-Fibrinopeptide A (2-15)	Fibrinopeptide A (2-15)	Peptide	Fibrinogen Cleavage Peptide	0.538432	1	1	1	0.538	1	2432	1.0015
HMDB-Fibrinopeptide A (3-15)	Fibrinopeptide A (3-15)	Peptide	Fibrinogen Cleavage Peptide	0.538432	1	1	1	0.538	1	2432	1.0122
HMDB-Fibrinopeptide A (3-16)	Fibrinopeptide A (3-16)	Peptide	Fibrinogen Cleavage Peptide	0.538622	1	1	1	0.539	1	2431	1.0049
HMDB-Fibrinopeptide A (4-15)	Fibrinopeptide A (4-15)	Peptide	Fibrinogen Cleavage Peptide	0.539381	1	1	1	0.539	1	2427	1.0036
HMDB-Fibrinopeptide A (5-16)	Fibrinopeptide A (5-16)	Peptide	Fibrinogen Cleavage Peptide	0.538432	1	1	1	0.538	1	2432	1.0133
HMDB-Fibrinopeptide A (7-16)	Fibrinopeptide A (7-16)	Peptide	Fibrinogen Cleavage Peptide	0.539191	1	1	1	0.539	1	2428	1.0063
HMDB-Fibrinopeptide A (8-16)	Fibrinopeptide A (8-16)	Peptide	Fibrinogen Cleavage Peptide	0.539191	1	1	1	0.539	1	2428	1.0098
HMDB-Fibrinopeptide B (1-11)	Fibrinopeptide B (1-11)	Peptide	Fibrinogen Cleavage Peptide	0.539191	1	1	1	0.539	1	2428	0.996
HMDB-Fibrinopeptide B (1-12)	Fibrinopeptide B (1-12)	Peptide	Fibrinogen Cleavage Peptide	0.54033	1	1	1	0.54	1	2422	1.0019
HMDB-Fibrinopeptide B (1-13)	Fibrinopeptide B (1-13)	Peptide	Fibrinogen Cleavage Peptide	0.538622	1	1	1	0.539	1	2431	0.9938
HMDB-Fibrinopeptide B (1-9)	Fibrinopeptide B (1-9)	Peptide	Fibrinogen Cleavage Peptide	0.545644	1	1	1	0.546	1	2394	0.9945
HMDB00854	formiminoglutamate	Amino Acid	Histidine Metabolism	0.538432	1	1	1	0.538	1	2432	1.0073
HMDB-fructosyllysine	fructosyllysine	Amino Acid	Lysine Metabolism	0.538243	1	1	1	0.538	1	2433	1.0043
HMDB-gamma-glutamylcitrulline	gamma-glutamylcitrulline	Peptide	Gamma-glutamyl Amino Acid	0.538432	1	1	1	0.538	1	2432	1.008
HMDB-gamma-glutamylserine	gamma-glutamylserine	Peptide	Gamma-glutamyl Amino Acid	0.542228	1	1	1	0.542	1	2412	1.0006
HMDB-genistein sulfate	genistein sulfate	Xenobiotics	Food Component/Plant	0.947239	1	1	1	0.947	1	278	1.0709
HMDB-GlcNAc sulfate conjugate of C21H34O2 steroid	GlcNAc sulfate conjugate of C21H34O2 steroid	Partially Characterized Molecules	Partially Characterized Molecules	0.872462	1	1	1	0.872	1	672	1.0089
HMDB-glu-gly-asn-val	glu-gly-asn-val	Peptide	Polypeptide	0.544126	1	1	1	0.544	1	2402	0.9969
HMDB-glucuronide of C10H14O2 (1)	glucuronide of C10H14O2 (1)	Partially Characterized Molecules	Partially Characterized Molecules	0.953312	1	1	1	0.953	1	246	1.0795
HMDB-glucuronide of C10H18O2 (1)	glucuronide of C10H18O2 (1)	Partially Characterized Molecules	Partially Characterized Molecules	0.732207	1	1	1	0.732	1	1411	1.0135
HMDB-glucuronide of C10H18O2 (7)	glucuronide of C10H18O2 (7)	Partially Characterized Molecules	Partially Characterized Molecules	0.671854	1	1	1	0.672	1	1729	1.0134
HMDB-glucuronide of C10H18O2 (8)	glucuronide of C10H18O2 (8)	Partially Characterized Molecules	Partially Characterized Molecules	0.884229	1	1	1	0.884	1	610	1.0066
HMDB-glucuronide of C12H22O4 (1)	glucuronide of C12H22O4 (1)	Partially Characterized Molecules	Partially Characterized Molecules	0.724616	1	1	1	0.725	1	1451	0.9938
HMDB-glucuronide of piperine metabolite C17H21NO3 (3)	glucuronide of piperine metabolite C17H21NO3 (3)	Xenobiotics	Food Component/Plant	0.583602	1	1	1	0.584	1	2194	1.0064
HMDB-glucuronide of piperine metabolite C17H21NO3 (4)	glucuronide of piperine metabolite C17H21NO3 (4)	Xenobiotics	Food Component/Plant	0.552667	1	1	1	0.553	1	2357	1.0138
HMDB-glucuronide of piperine metabolite C17H21NO3 (5)	glucuronide of piperine metabolite C17H21NO3 (5)	Xenobiotics	Food Component/Plant	0.592712	1	1	1	0.593	1	2146	1.0032
HMDB-glutamine conjugate of C6H10O2 (1)	glutamine conjugate of C6H10O2 (1)	Partially Characterized Molecules	Partially Characterized Molecules	0.54033	1	1	1	0.54	1	2422	0.9997
HMDB-glutamine conjugate of C6H10O2 (2)	glutamine conjugate of C6H10O2 (2)	Partially Characterized Molecules	Partially Characterized Molecules	0.539571	1	1	1	0.54	1	2426	0.9928
HMDB-glutamine conjugate of C7H12O2	glutamine conjugate of C7H12O2	Partially Characterized Molecules	Partially Characterized Molecules	0.546403	1	1	1	0.546	1	2390	1.0001
HMDB-glycerophosphoserine	glycerophosphoserine	Lipid	Phospholipid Metabolism	0.568419	1	1	1	0.568	1	2274	1.0045
HMDB-glycine conjugate of C10H12O2	glycine conjugate of C10H12O2	Partially Characterized Molecules	Partially Characterized Molecules	0.580755	1	1	1	0.581	1	2209	1.002
HMDB-glycine conjugate of C10H14O2 (1)	glycine conjugate of C10H14O2 (1)	Partially Characterized Molecules	Partially Characterized Molecules	0.542608	1	1	1	0.543	1	2410	1.0011
HMDB-glyco-beta-muricholate	glyco-beta-muricholate	Lipid	Primary Bile Acid Metabolism	0.62118	1	1	1	0.621	1	1996	0.9942
HMDB-glycosyl-N-behenoyl-sphingadienine (d18:2/22:0)	glycosyl-N-behenoyl-sphingadienine (d18:2/22:0)	Lipid	Hexosylceramides (HCER)	0.587018	1	1	1	0.587	1	2176	1.0072
HMDB-glycoursodeoxycholic acid sulfate (1)	glycoursodeoxycholic acid sulfate (1)	Lipid	Secondary Bile Acid Metabolism	0.715126	1	1	1	0.715	1	1501	1.0099
HMDB00132	guanine	Nucleotide	Purine Metabolism, Guanine containing	0.577628	1	0.607	0.384	0.586	1	2764	0.9958
HMDB03178	heme	Cofactors and Vitamins	Hemoglobin and Porphyrin Metabolism	0.704878	1	1	1	0.705	1	1555	0.9975
HMDB-heneicosapentaenoate (21:5n3)	heneicosapentaenoate (21:5n3)	Lipid	Long Chain Polyunsaturated Fatty Acid (n3 and n6)	0.734295	1	1	1	0.734	1	1400	1.0078
HMDB-heptenedioate (C7:1-DC)	heptenedioate (C7:1-DC)	Lipid	Fatty Acid, Dicarboxylate	0.538812	1	1	1	0.539	1	2430	0.9978
HMDB-hexadecenedioate (C16:1-DC)	hexadecenedioate (C16:1-DC)	Lipid	Fatty Acid, Dicarboxylate	0.539761	1	1	1	0.54	1	2425	0.9945
HMDB-histidine betaine (hercynine)	histidine betaine (hercynine)	Xenobiotics	Food Component/Plant	0.545455	1	1	1	0.545	1	2395	1.0005
HMDB00118	homovanillate (HVA); homovanillate	Amino Acid	Tyrosine Metabolism	0.584785	1	1	0.154	0.614	1	2336	0.9993
HMDB00434	homoveratric acid*	Xenobiotics	Drug - Neurological	0.83773	1	1	1	0.838	1	855	1.0017
HMDB-hydroxy-CMPF	hydroxy-CMPF	Lipid	Fatty Acid, Dicarboxylate	0.539002	1	1	1	0.539	1	2429	1.0021
HMDB-hydroxy-N6,N6,N6-trimethyllysine	hydroxy-N6,N6,N6-trimethyllysine	Amino Acid	Lysine Metabolism	0.539951	1	1	1	0.54	1	2424	0.9895
HMDB-hydroxy-undecanedioate (OH-C11:0-DC)	hydroxy-undecanedioate (OH-C11:0-DC)	Lipid	Fatty Acid, Monohydroxy	0.538243	1	1	1	0.538	1	2433	1.0044
HMDB32332	hydroxyasparagine	Amino Acid	Alanine and Aspartate Metabolism	0.538243	1	1	1	0.538	1	2433	0.9999
HMDB-hydroxypalmitoyl sphingomyelin (d18:1/16:0(OH))	hydroxypalmitoyl sphingomyelin (d18:1/16:0(OH))	Lipid	Sphingomyelins	0.538243	1	1	1	0.538	1	2433	1.0096
HMDB-indoleacetoylcarnitine	indoleacetoylcarnitine	Amino Acid	Tryptophan Metabolism	0.645284	1	1	1	0.645	1	1869	1.0062
HMDB59804	indoxyl glucuronide	Amino Acid	Tryptophan Metabolism	0.911179	1	1	1	0.911	1	468	0.8296
HMDB-isocitric lactone	isocitric lactone	Energy	TCA Cycle	0.699563	1	1	1	0.7	1	1583	0.9922
HMDB-isoursodeoxycholate sulfate (1)	isoursodeoxycholate sulfate (1)	Lipid	Secondary Bile Acid Metabolism	0.727273	1	1	1	0.727	1	1437	1.0099
HMDB-isoursodeoxycholate sulfate (2)	isoursodeoxycholate sulfate (2)	Lipid	Secondary Bile Acid Metabolism	0.652306	1	1	1	0.652	1	1832	1.0143
HMDB00186	lactose; cmh_lactose	Carbohydrate	Disaccharides and Oligosaccharides	0.652085	0.352	1	1	0.74	1	2370	0.9901
HMDB-lignoceroylcarnitine (C24)	lignoceroylcarnitine (C24)	Lipid	Fatty Acid Metabolism (Acyl Carnitine, Long Chain Saturated)	0.550769	1	1	1	0.551	1	2367	1.0079
HMDB-linolenoylcarnitine (C18:3)	linolenoylcarnitine (C18:3)	Lipid	Fatty Acid Metabolism (Acyl Carnitine, Polyunsaturated)	0.538432	1	1	1	0.538	1	2432	1.0104
HMDB00761	lithocholate	Lipid	Secondary Bile Acid Metabolism	0.885354	1	1	0.095	0.939	1	645	0.9214
HMDB-lithocholate sulfate (1)	lithocholate sulfate (1)	Lipid	Secondary Bile Acid Metabolism	0.556083	1	1	1	0.556	1	2339	1.0133
HMDB-lithocholic acid sulfate (2)	lithocholic acid sulfate (2)	Lipid	Secondary Bile Acid Metabolism	0.732777	1	1	1	0.733	1	1408	1.006
HMDB-mannonate	mannonate	Xenobiotics	Food Component/Plant	0.538243	1	1	1	0.538	1	2433	1.0077
HMDB06210	margaroylcarnitine (C17)	Lipid	Fatty Acid Metabolism (Acyl Carnitine, Long Chain Saturated)	0.546214	1	1	1	0.546	1	2391	1.0065
HMDB-metabolonic lactone sulfate	metabolonic lactone sulfate	Partially Characterized Molecules	Partially Characterized Molecules	0.549061	1	1	1	0.549	1	2376	1.0042
HMDB-methylnaphthyl sulfate (2)	methylnaphthyl sulfate (2)	Xenobiotics	Chemical	0.952553	1	1	1	0.953	1	250	1.0032
HMDB61711	methylphosphate	Nucleotide	Purine and Pyrimidine Metabolism	0.61226	1	1	1	0.612	1	2043	1.0051
HMDB-methylsuccinoylcarnitine	methylsuccinoylcarnitine	Amino Acid	Leucine, Isoleucine and Valine Metabolism	0.542418	1	1	1	0.542	1	2411	1
HMDB59745	N-acetyl-2-aminooctanoate	Lipid	Fatty Acid, Amino	0.538243	1	1	1	0.538	1	2433	1.0033
HMDB-N-acetyl-isoputreanine	N-acetyl-isoputreanine	Amino Acid	Polyamine Metabolism	0.538432	1	1	1	0.538	1	2432	0.9998
HMDB-N-acetylhomocitrulline	N-acetylhomocitrulline	Amino Acid	Urea cycle; Arginine and Proline Metabolism	0.704118	1	1	1	0.704	1	1559	1.0009
HMDB-N-behenoyl-sphingadienine (d18:2/22:0)	N-behenoyl-sphingadienine (d18:2/22:0)	Lipid	Ceramides	0.561017	1	1	1	0.561	1	2313	0.9917
HMDB-N-carbamoylalanine	N-carbamoylalanine	Amino Acid	Alanine and Aspartate Metabolism	0.541469	1	1	1	0.541	1	2416	0.9945
HMDB-N-carbamoylvaline	N-carbamoylvaline	Amino Acid	Leucine, Isoleucine and Valine Metabolism	0.595559	1	1	1	0.596	1	2131	0.9847
HMDB-N-linoleoyltaurine	N-linoleoyltaurine	Lipid	Endocannabinoid	0.674701	1	1	1	0.675	1	1714	0.999
HMDB-N-methylhydroxyproline	N-methylhydroxyproline	Amino Acid	Urea cycle; Arginine and Proline Metabolism	0.571645	1	1	1	0.572	1	2257	0.9546
HMDB-N-oxalyl glycine (NOG)	N-oxalyl glycine (NOG)	Xenobiotics	Food Component/Plant	0.742646	1	1	1	0.743	1	1356	0.9977
HMDB-N-palmitoyl-heptadecasphingosine (d17:1/16:0)	N-palmitoyl-heptadecasphingosine (d17:1/16:0)	Lipid	Ceramides	0.625356	1	1	1	0.625	1	1974	1.0022
HMDB-N-palmitoyl-sphingadienine (d18:2/16:0)	N-palmitoyl-sphingadienine (d18:2/16:0)	Lipid	Ceramides	0.551528	1	1	1	0.552	1	2363	0.9947
HMDB11760	N-palmitoyl-sphinganine (d18:0/16:0)	Lipid	Dihydroceramides	0.599355	1	1	1	0.599	1	2111	1.0104
HMDB-N-stearoyl-sphingadienine (d18:2/18:0)	N-stearoyl-sphingadienine (d18:2/18:0)	Lipid	Ceramides	0.60353	1	1	1	0.604	1	2089	0.9959
HMDB-N,N-dimethyl-5-aminovalerate	N,N-dimethyl-5-aminovalerate	Amino Acid	Lysine Metabolism	0.627444	1	1	1	0.627	1	1963	1.0002
HMDB-N,N-dimethylalanine	N,N-dimethylalanine	Amino Acid	Alanine and Aspartate Metabolism	0.542797	1	1	1	0.543	1	2409	0.9963
HMDB-N,N,N-trimethyl-alanylproline betaine (TMAP)	N,N,N-trimethyl-alanylproline betaine (TMAP)	Amino Acid	Urea cycle; Arginine and Proline Metabolism	0.538243	1	1	1	0.538	1	2433	1.0012
HMDB-N2-acetyl,N6-methyllysine	N2-acetyl,N6-methyllysine	Amino Acid	Lysine Metabolism	0.550199	1	1	1	0.55	1	2370	1.0143
HMDB-N2-acetyl,N6,N6-dimethyllysine	N2-acetyl,N6,N6-dimethyllysine	Amino Acid	Lysine Metabolism	0.554564	1	1	1	0.555	1	2347	1.0175
HMDB02038	N6-methyllysine	Amino Acid	Lysine Metabolism	0.538243	1	1	1	0.538	1	2433	1.0034
HMDB13287	N6,N6-dimethyllysine; N6.N6-dimethyllysine	Amino Acid	Lysine Metabolism	0.459674	1	0	1	0.54	1	3343	0.9847
HMDB-nervonoylcarnitine (C24:1)	nervonoylcarnitine (C24:1)	Lipid	Fatty Acid Metabolism (Acyl Carnitine, Monounsaturated)	0.654394	1	1	1	0.654	1	1821	1.0072
HMDB02007	nisinate (24:6n3)	Lipid	Long Chain Polyunsaturated Fatty Acid (n3 and n6)	0.617005	1	1	1	0.617	1	2018	1.0001
HMDB13288	nonanoylcarnitine (C9); C9 carnitine; C9_carnitine	Lipid	Fatty Acid Metabolism (Acyl Carnitine, Medium Chain)	0.502782	0.773	0	0.062	0.541	1	4021	0.9894
HMDB-O-acetylhomoserine	O-acetylhomoserine	Amino Acid	Glycine, Serine and Threonine Metabolism	0.604099	1	1	1	0.604	1	2086	0.9952
HMDB-octadecadienedioate (C18:2-DC)	octadecadienedioate (C18:2-DC)	Lipid	Fatty Acid, Dicarboxylate	0.538622	1	1	1	0.539	1	2431	1.0007
HMDB-octadecanedioylcarnitine (C18-DC)	octadecanedioylcarnitine (C18-DC)	Lipid	Fatty Acid Metabolism (Acyl Carnitine, Dicarboxylate)	0.544885	1	1	1	0.545	1	2398	1.002
HMDB-octadecenedioate (C18:1-DC)	octadecenedioate (C18:1-DC)	Lipid	Fatty Acid, Dicarboxylate	0.538243	1	1	1	0.538	1	2433	1.0045
HMDB-octadecenedioylcarnitine (C18:1-DC)	octadecenedioylcarnitine (C18:1-DC)	Lipid	Fatty Acid Metabolism (Acyl Carnitine, Dicarboxylate)	0.565382	1	1	1	0.565	1	2290	1.0027
HMDB07218	oleoyl-oleoyl-glycerol (18:1/18:1) [1]; C36:2 DAG; C36_2_DAG	Lipid	Diacylglycerol	0.472981	0.351	0.002	0.062	0.619	1	4262	0.9876
HMDB07218-2	oleoyl-oleoyl-glycerol (18:1/18:1) [2]	Lipid	Diacylglycerol	0.581325	1	1	1	0.581	1	2206	1.0096
HMDB-palmitoleoyl-arachidonoyl-glycerol (16:1/20:4) [2]	palmitoleoyl-arachidonoyl-glycerol (16:1/20:4) [2]	Lipid	Diacylglycerol	0.659138	1	1	1	0.659	1	1796	0.9915
HMDB-palmitoloelycholine	palmitoloelycholine	Lipid	Fatty Acid Metabolism (Acyl Choline)	0.611501	1	1	1	0.612	1	2047	0.9921
HMDB07112	palmitoyl-arachidonoyl-glycerol (16:0/20:4) [1]	Lipid	Diacylglycerol	0.701841	1	1	1	0.702	1	1571	1.0014
HMDB07112-2	palmitoyl-arachidonoyl-glycerol (16:0/20:4) [2]	Lipid	Diacylglycerol	0.709053	1	1	1	0.709	1	1533	0.998
HMDB-palmitoyl-sphingosine-phosphoethanolamine (d18:1/16:0)	palmitoyl-sphingosine-phosphoethanolamine (d18:1/16:0)	Lipid	Ceramide PEs	0.548112	1	1	1	0.548	1	2381	1.011
HMDB-pantoate	pantoate	Cofactors and Vitamins	Pantothenate and CoA Metabolism	0.628962	1	1	1	0.629	1	1955	1.0055
HMDB-pentose acid	pentose acid	Partially Characterized Molecules	Partially Characterized Molecules	0.541469	1	1	1	0.541	1	2416	0.9904
HMDB59587	perfluorooctanoate (PFOA)	Xenobiotics	Chemical	0.54033	1	1	1	0.54	1	2422	0.9982
HMDB60014	phenol glucuronide	Amino Acid	Tyrosine Metabolism	0.742456	1	1	1	0.742	1	1357	1.0078
HMDB01942	phenylpropanolamine*	Xenobiotics	Drug - Respiratory	0.932055	1	1	1	0.932	1	358	0.0862
HMDB00801	phytanate	Xenobiotics	Food Component/Plant	0.507999	1	1	0.062	0.538	1	2768	0.9981
HMDB59766	picolinoylglycine	Lipid	Fatty Acid Metabolism (Acyl Glycine)	0.546973	1	1	1	0.547	1	2387	0.9955
HMDB14998	prednisolone*	Xenobiotics	Drug - Antiinflammatory, Immunosuppressant	0.916493	1	1	1	0.916	1	440	1.0017
HMDB-pregnenetriol disulfate	pregnenetriol disulfate	Lipid	Pregnenolone Steroids	0.539002	1	1	1	0.539	1	2429	1.008
HMDB-pregnenetriol sulfate	pregnenetriol sulfate	Lipid	Pregnenolone Steroids	0.539002	1	1	1	0.539	1	2429	1.0096
HMDB00795	pristanate	Lipid	Fatty Acid, Branched	0.597836	1	1	1	0.598	1	2119	0.9931
HMDB01358	retinal	Cofactors and Vitamins	Vitamin A Metabolism	0.74796	1	1	1	0.748	1	1328	1.0029
HMDB00867	ribonate	Carbohydrate	Pentose Metabolism	0.545644	1	1	1	0.546	1	2394	0.9976
HMDB-ribulonate/xylulonate/lyxonate	ribulonate/xylulonate/lyxonate	Carbohydrate	Pentose Metabolism	0.562915	1	1	1	0.563	1	2303	1.0064
HMDB-sphingomyelin (d17:1/14:0, d16:1/15:0)	sphingomyelin (d17:1/14:0, d16:1/15:0)	Lipid	Sphingomyelins	0.538432	1	1	1	0.538	1	2432	1.003
HMDB-succinoyltaurine	succinoyltaurine	Amino Acid	Methionine, Cysteine, SAM and Taurine Metabolism	0.554944	1	1	1	0.555	1	2345	1.0044
HMDB31554	sucralose	Xenobiotics	Food Component/Plant	0.886506	1	1	1	0.887	1	598	1.0016
HMDB-sulfate of piperine metabolite C16H19NO3 (2)	sulfate of piperine metabolite C16H19NO3 (2)	Xenobiotics	Food Component/Plant	0.554185	1	1	1	0.554	1	2349	1.0119
HMDB-sulfate of piperine metabolite C16H19NO3 (3)	sulfate of piperine metabolite C16H19NO3 (3)	Xenobiotics	Food Component/Plant	0.570886	1	1	1	0.571	1	2261	1.0202
HMDB-sulfate of piperine metabolite C18H21NO3 (1)	sulfate of piperine metabolite C18H21NO3 (1)	Xenobiotics	Food Component/Plant	0.732207	1	1	1	0.732	1	1411	1.0102
HMDB-sulfate of piperine metabolite C18H21NO3 (3)	sulfate of piperine metabolite C18H21NO3 (3)	Xenobiotics	Food Component/Plant	0.651926	1	1	1	0.652	1	1834	1.0152
HMDB02486	taurochenodeoxycholic acid 3-sulfate	Lipid	Secondary Bile Acid Metabolism	0.671664	1	1	1	0.672	1	1730	1.0039
HMDB-taurodeoxycholic acid 3-sulfate	taurodeoxycholic acid 3-sulfate	Lipid	Secondary Bile Acid Metabolism	0.626874	1	1	1	0.627	1	1966	1.002
HMDB-tetradecadienedioate (C14:2-DC)	tetradecadienedioate (C14:2-DC)	Lipid	Fatty Acid, Dicarboxylate	0.543557	1	1	1	0.544	1	2405	1.0068
HMDB00560	tetradecadienoate (14:2)	Lipid	Long Chain Polyunsaturated Fatty Acid (n3 and n6)	0.538243	1	1	1	0.538	1	2433	0.9995
HMDB00235	thiamin (Vitamin B1); thiamine	Cofactors and Vitamins	Thiamine Metabolism	0.717673	0.01	1	0.062	0.969	1	2024	0.9733
HMDB03252	thromboxane B2	Lipid	Eicosanoid	0.904156	1	1	1	0.904	1	505	1.0082
HMDB-trans-2-hexenoylglycine	trans-2-hexenoylglycine	Lipid	Fatty Acid Metabolism (Acyl Glycine)	0.590055	1	1	1	0.59	1	2160	0.9977
HMDB61387	triclosan sulfate*	Xenobiotics	Drug - Antibiotic	0.775479	1	1	1	0.775	1	1183	0.9797
HMDB-tridecenedioate (C13:1-DC)	tridecenedioate (C13:1-DC)	Lipid	Fatty Acid, Dicarboxylate	0.538243	1	1	1	0.538	1	2433	0.9996
HMDB-trizma acetate	trizma acetate	Xenobiotics	Chemical	0.781552	1	1	1	0.782	1	1151	1.0057
HMDB00947	undecanoate (11:0)	Lipid	Medium Chain Fatty Acid	0.538243	1	1	1	0.538	1	2433	0.998
HMDB-undecenoylcarnitine (C11:1)	undecenoylcarnitine (C11:1)	Lipid	Fatty Acid Metabolism (Acyl Carnitine, Monounsaturated)	0.538812	1	1	1	0.539	1	2430	1.0079
HMDB-ursocholate	ursocholate	Lipid	Secondary Bile Acid Metabolism	0.935851	1	1	1	0.936	1	338	0.9978
HMDB60026	vanillic acid glycine	Xenobiotics	Food Component/Plant	0.686278	1	1	1	0.686	1	1653	0.9998
HMDB-ximenoylcarnitine (C26:1)	ximenoylcarnitine (C26:1)	Lipid	Fatty Acid Metabolism (Acyl Carnitine, Monounsaturated)	0.579996	1	1	1	0.58	1	2213	0.9959
HMDB60037	10-HDoHE/14-HDoHE	Lipid	Fatty Acyl	0.0616246	1	1	0.062	1	1	335	1.0089
HMDB04667	13-HODE	Lipid	Fatty Acyl	0.0616246	1	1	0.062	1	1	335	1.0122
HMDB03876	15-HETE	Lipid	Fatty Acyl	0.0672269	1	1	0.067	1	1	333	1.0205
HMDB-15R-15-methyl-PGA2	15R-15-methyl-PGA2	Lipid	Prostaglandin	0.0616246	1	1	0.062	1	1	335	0.9921
HMDB-15R-15-methyl-PGF2a	15R-15-methyl-PGF2a	Lipid	Prostaglandin	0.0616246	1	1	0.062	1	1	335	1.007
HMDB-15S-15-methyl-PGD2	15S-15-methyl-PGD2	Lipid	Prostaglandin	0.0616246	1	1	0.062	1	1	335	1.0526
HMDB-15S-15-methyl-PGE1	15S-15-methyl-PGE1	Lipid	Prostaglandin	0.0616246	1	1	0.062	1	1	335	0.9891
HMDB-15S-15-methyl-PGE2	15S-15-methyl-PGE2	Lipid	Prostaglandin	0.0616246	1	1	0.062	1	1	335	1.0063
HMDB61710	17-methylstearate	Lipid	Fatty Acyl	0.0616246	1	1	0.062	1	1	335	1.0161
HMDB-2-hydroxyhexadecanoate	2-hydroxyhexadecanoate	Lipid	Fatty Acyl	0.0616246	1	1	0.062	1	1	335	0.9978
HMDB00711	2-hydroxyoctanoate	Lipid	Fatty Acyl	0.0616246	1	1	0.062	1	1	335	1.0312
HMDB10736	3-oxooctadecanoate	Lipid	Fatty Acyl	0.0616246	1	1	0.062	1	1	335	1.0274
HMDB04072	4-hydroxystyrene	Benzenoids	Benzene and substituted derivatives	0.0616246	1	1	0.062	1	1	335	1.0038
HMDB02369	9-cis-retinoate	Lipid	Prenol lipids	0.0616246	1	1	0.062	1	1	335	1.0025
HMDB01388	alpha-linolenate	Lipid	Fatty Acyl	0.0616246	1	1	0.062	1	1	335	1.0358
HMDB-carboxyibuprofen	carboxyibuprofen	Phenylpropanoids and polyketides	Phenylpropanoic acids	0.0616246	1	1	0.062	1	1	335	1.0116
HMDB-eicosanedioate	eicosanedioate	Lipid	Fatty Acyl	0.0616246	1	1	0.062	1	1	335	1.0095
HMDB02261	hydroxymyristate	Lipid	Fatty Acyl	0.0616246	1	1	0.062	1	1	335	1.0204
HMDB00733	hyodeoxycholate/ursodeoxycholate	Lipid	Steroid	0.0616246	1	1	0.062	1	1	335	0.9962
HMDB00703	mandelate	Benzenoids	Benzene and substituted derivatives	0.0616246	1	1	0.062	1	1	335	1.0101
HMDB60634	mycophenolate glucuronide	Organic oxygen compounds	Organooxygen compounds	0.131653	1	1	0.132	1	1	310	1.0232
HMDB02368	nervonate	Lipid	Fatty Acyl	0.2493	1	1	0.249	1	1	268	1.0023
HMDB06725	C14:0 CE; C14_0_CE	Lipid	Steroid	0.200852	0.351	0.002	0.062	1	1	2252	0.9979
HMDB00885	C16:0 CE; C16_0_CE	Lipid	Steroid	0.200852	0.351	0.002	0.062	1	1	2252	0.9974
HMDB10169	C16:0 SM; C16_0_SM	Lipid	Sphingolipids	0.200852	0.351	0.002	0.062	1	1	2252	1.0247
HMDB00658	C16:1 CE; C16_1_CE	Lipid	Steroid	0.200852	0.351	0.002	0.062	1	1	2252	0.9949
HMDB-C16:1 SM	C16:1 SM; C16_1_SM	Lipid	Sphingolipids	0.200852	0.351	0.002	0.062	1	1	2252	1.0059
HMDB10368	C18:0 CE; C18_0_CE	Lipid	Steroid	0.200852	0.351	0.002	0.062	1	1	2252	1.0066
HMDB00918	C18:1 CE; C18_1_CE	Lipid	Steroid	0.200852	0.351	0.002	0.062	1	1	2252	1.0085
HMDB00610	C18:2 CE; C18_2_CE	Lipid	Steroid	0.200852	0.351	0.002	0.062	1	1	2252	1.0018
HMDB-C18:2 SM	C18:2 SM	Lipid	Sphingolipids	0.0188235	1	0.002	0.062	1	1	1251	1.0067
HMDB10370	C18:3 CE; C18_3_CE	Lipid	Steroid	0.200852	0.351	0.002	0.062	1	1	2252	1.0115
HMDB10387	C18:3 LPC	Lipid	Glycerophospholipids	0.0188235	1	0.002	0.062	1	1	1251	0.9809
HMDB11511	C20:0 LPE	Lipid	Glycerophospholipids	0.0188235	1	0.002	0.062	1	1	1251	0.9688
HMDB06736	C20:3 CE; C20_3_CE	Lipid	Steroid	0.200852	0.351	0.002	0.062	1	1	2252	1.0171
HMDB06726	C20:4 CE; C20_4_CE	Lipid	Steroid	0.200852	0.351	0.002	0.062	1	1	2252	1.0082
HMDB06731	C20:5 CE; C20_5_CE	Lipid	Steroid	0.200852	0.351	0.002	0.062	1	1	2252	1.0228
HMDB10397	C20:5 LPC; C20_5_LPC	Lipid	Glycerophospholipids	0.200852	0.351	0.002	0.062	1	1	2252	1.0079
HMDB04952	C22:0 Ceramide (d18:1)	Lipid	Sphingolipids	0.0188235	1	0.002	0.062	1	1	1251	0.9906
HMDB11520	C22:0 LPE	Lipid	Glycerophospholipids	0.0188235	1	0.002	0.062	1	1	1251	0.9791
HMDB06729	C22:4 CE	Lipid	Steroid	0.0486275	1	0.044	0.062	1	1	1213	1.0392
HMDB10375	C22:5 CE	Lipid	Glycerophospholipids	0.0203922	1	0.004	0.062	1	1	1249	1.0079
HMDB06733	C22:6 CE; C22_6_CE	Lipid	Steroid	0.200852	0.351	0.002	0.062	1	1	2252	1.0086
HMDB11526	C22:6 LPE; C22_6_LPE	Lipid	Glycerophospholipids	0.200852	0.351	0.002	0.062	1	1	2252	1.002
HMDB04956	C24:0 Ceramide (d18:1)	Lipid	Sphingolipids	0.0188235	1	0.002	0.062	1	1	1251	0.993
HMDB-C24:0 PC	C24:0 PC	Lipid	Glycerophospholipids	0.0616246	1	1	0.062	1	1	335	1.0488
HMDB11697	C24:0 SM; C24_0_SM	Lipid	Sphingolipids	0.200852	0.351	0.002	0.062	1	1	2252	1.0135
HMDB04953	C24:1 Ceramide (d18:1)	Lipid	Sphingolipids	0.0188235	1	0.002	0.062	1	1	1251	1.0132
HMDB07011	C30:0 DAG	Lipid	Glycerolipids	0.291765	1	0.381	0.062	1	1	903	0.9711
HMDB07870	C30:1 PC	Lipid	Glycerophospholipids	0.0188235	1	0.002	0.062	1	1	1251	0.9646
HMDB07871	C32:0 PC; C32_0_PC	Lipid	Glycerophospholipids	0.200852	0.351	0.002	0.062	1	1	2252	1.008
HMDB07099	C32:1 DAG	Lipid	Glycerolipids	0.0211765	1	0.005	0.062	1	1	1248	0.9574
HMDB07873	C32:1 PC; C32_1_PC	Lipid	Glycerophospholipids	0.200852	0.351	0.002	0.062	1	1	2252	0.9835
HMDB07128	C32:2 DAG	Lipid	Glycerolipids	0.248627	1	0.321	0.062	1	1	958	0.9665
HMDB07874	C32:2 PC; C32_2_PC	Lipid	Glycerophospholipids	0.200852	0.351	0.002	0.062	1	1	2252	0.9812
HMDB07100	C34:0 DAG	Lipid	Glycerolipids	0.0188235	1	0.002	0.062	1	1	1251	0.9647
HMDB08925	C34:0 PE	Lipid	Glycerophospholipids	0.0188235	1	0.002	0.062	1	1	1251	1.0016
HMDB09805	C34:0 PI	Lipid	Glycerophospholipids	0.0616246	1	1	0.062	1	1	335	1.0155
HMDB12356	C34:0 PS	Lipid	Glycerophospholipids	0.0188235	1	0.002	0.062	1	1	1251	1.0425
HMDB07102	C34:1 DAG; C34_1_DAG	Lipid	Glycerolipids	0.200852	0.351	0.002	0.062	1	1	2252	0.9774
HMDB11208	C34:1 PC plasmalogen-A; C34:1 PC plasmalogen	Lipid	Glycerophospholipids	0.0188235	1	0.002	0.062	1	1	1251	1.0083
HMDB11239	C34:1 PC plasmalogen-B	Lipid	Glycerophospholipids	0.0896359	1	1	0.09	1	1	325	1.0073
HMDB11210	C34:2 PC plasmalogen	Lipid	Glycerophospholipids	0.0188235	1	0.002	0.062	1	1	1251	1.0251
HMDB08928	C34:2 PE	Lipid	Glycerophospholipids	0.0219608	1	0.007	0.062	1	1	1247	0.9617
HMDB08952	C34:2 PE plasmalogen	Lipid	Glycerophospholipids	0.0188235	1	0.002	0.062	1	1	1251	1.0029
HMDB08006	C34:3 PC; C34_3_PC	Lipid	Glycerophospholipids	0.200852	0.351	0.002	0.062	1	1	2252	0.9782
HMDB07158	C36:0 DAG	Lipid	Glycerolipids	0.0188235	1	0.002	0.062	1	1	1251	0.9687
HMDB08036	C36:0 PC	Lipid	Glycerophospholipids	0.0188235	1	0.002	0.062	1	1	1251	1.0133
HMDB08991	C36:0 PE	Lipid	Glycerophospholipids	0.0188235	1	0.002	0.062	1	1	1251	1.0114
HMDB07216	C36:1 DAG; C36_1_DAG	Lipid	Glycerolipids	0.200852	0.351	0.002	0.062	1	1	2252	0.99
HMDB11241	C36:1 PC plasmalogen	Lipid	Glycerophospholipids	0.0188235	1	0.002	0.062	1	1	1251	1.0054
HMDB09016	C36:1 PE plasmalogen	Lipid	Glycerophospholipids	0.0219608	1	0.007	0.062	1	1	1247	1.021
HMDB11243	C36:2 PC plasmalogen	Lipid	Glycerophospholipids	0.0188235	1	0.002	0.062	1	1	1251	1.0057
HMDB09082	C36:2 PE plasmalogen	Lipid	Glycerophospholipids	0.0188235	1	0.002	0.062	1	1	1251	0.988
HMDB08105	C36:3 PC; C36_3_PC	Lipid	Glycerophospholipids	0.200852	0.351	0.002	0.062	1	1	2252	0.9856
HMDB11244	C36:3 PC plasmalogen	Lipid	Glycerophospholipids	0.0188235	1	0.002	0.062	1	1	1251	1.0113
HMDB09060	C36:3 PE	Lipid	Glycerophospholipids	0.0188235	1	0.002	0.062	1	1	1251	0.9619
HMDB11441	C36:3 PE plasmalogen	Lipid	Glycerophospholipids	0.0188235	1	0.002	0.062	1	1	1251	0.9832
HMDB07983	C36:4 PC-A; C36_4_PC_A	Lipid	Glycerophospholipids	0.200852	0.351	0.002	0.062	1	1	2252	0.9923
HMDB11310	C36:4 PC plasmalogen	Lipid	Glycerophospholipids	0.0203922	1	0.002	0.067	1	1	1249	1.0072
HMDB08937	C36:4 PE	Lipid	Glycerophospholipids	0.0188235	1	0.002	0.062	1	1	1251	0.9983
HMDB11442	C36:4 PE plasmalogen	Lipid	Glycerophospholipids	0.0188235	1	0.002	0.062	1	1	1251	0.9793
HMDB11221	C36:5 PC plasmalogen-A	Lipid	Glycerophospholipids	0.0188235	1	0.002	0.062	1	1	1251	1.0202
HMDB11410	C36:5 PE plasmalogen	Lipid	Glycerophospholipids	0.0188235	1	0.002	0.062	1	1	1251	1.0072
HMDB08270	C38:2 PC; C38_2_PC	Lipid	Glycerophospholipids	0.200852	0.351	0.002	0.062	1	1	2252	0.9916
HMDB08942	C38:2 PE	Lipid	Glycerophospholipids	0.0188235	1	0.002	0.062	1	1	1251	0.9993
HMDB08047	C38:3 PC; C38_3_PC	Lipid	Glycerophospholipids	0.200852	0.351	0.002	0.062	1	1	2252	1.0028
HMDB11384	C38:3 PE plasmalogen	Lipid	Glycerophospholipids	0.0188235	1	0.002	0.062	1	1	1251	1.0084
HMDB07170	C38:4 DAG	Lipid	Glycerolipids	0.0188235	1	0.002	0.062	1	1	1251	1.002
HMDB11252	C38:4 PC plasmalogen	Lipid	Glycerophospholipids	0.0188235	1	0.002	0.062	1	1	1251	1
HMDB07199	C38:5 DAG	Lipid	Glycerolipids	0.0721569	1	0.002	0.252	1	1	1183	0.9997
HMDB09069	C38:5 PE	Lipid	Glycerophospholipids	0.0729412	1	0.002	0.255	1	1	1182	0.9794
HMDB11386	C38:5 PE plasmalogen	Lipid	Glycerophospholipids	0.0188235	1	0.002	0.062	1	1	1251	1.0063
HMDB11319	C38:6 PC plasmalogen	Lipid	Glycerophospholipids	0.0188235	1	0.002	0.062	1	1	1251	1.0113
HMDB09102	C38:6 PE	Lipid	Glycerophospholipids	0.0188235	1	0.002	0.062	1	1	1251	1.034
HMDB11387	C38:6 PE plasmalogen	Lipid	Glycerophospholipids	0.0188235	1	0.002	0.062	1	1	1251	1.0118
HMDB11229	C38:7 PC plasmalogen	Lipid	Glycerophospholipids	0.0188235	1	0.002	0.062	1	1	1251	1.0228
HMDB11420	C38:7 PE plasmalogen	Lipid	Glycerophospholipids	0.0188235	1	0.002	0.062	1	1	1251	1.011
HMDB09012	C40:6 PE	Lipid	Glycerophospholipids	0.0337255	1	0.023	0.062	1	1	1232	1.0303
HMDB11294	C40:7 PC plasmalogen	Lipid	Glycerophospholipids	0.0188235	1	0.002	0.062	1	1	1251	1.0194
HMDB11394	C40:7 PE plasmalogen	Lipid	Glycerophospholipids	0.0188235	1	0.002	0.062	1	1	1251	1.0209
HMDB08731	C40:9 PC	Lipid	Glycerophospholipids	0.0188235	1	0.002	0.062	1	1	1251	1.016
HMDB-C41:0 TAG	C41:0 TAG	Lipid	Glycerolipids	0.0616246	1	1	0.062	1	1	335	1.0035
HMDB-C42:0 TAG	C42:0 TAG	Lipid	Glycerolipids	0.0690196	1	0.005	0.232	1	1	1187	0.9517
HMDB42062	C43:0 TAG	Lipid	Glycerolipids	0.0611765	1	0.061	0.062	1	1	1197	0.9603
HMDB42098	C43:1 TAG	Lipid	Glycerolipids	0.0933333	1	0.075	0.14	1	1	1156	0.9697
HMDB43169	C43:2 TAG	Lipid	Glycerolipids	0.271373	1	0.345	0.081	1	1	929	0.9729
HMDB42063	C44:0 TAG	Lipid	Glycerolipids	0.0235294	1	0.002	0.078	1	1	1245	0.9511
HMDB42301	C44:1 TAG; C44_1_TAG	Lipid	Glycerolipids	0.200852	0.351	0.002	0.062	1	1	2252	0.9638
HMDB-C44:2 TAG	C44:2 TAG	Lipid	Glycerolipids	0.0188235	1	0.002	0.062	1	1	1251	0.9569
HMDB42093	C45:0 TAG	Lipid	Glycerolipids	0.107451	1	0.125	0.062	1	1	1138	0.9505
HMDB42099	C45:1 TAG	Lipid	Glycerolipids	0.0313725	1	0.004	0.101	1	1	1235	0.9576
HMDB43170	C45:2 TAG	Lipid	Glycerolipids	0.0313725	1	0.02	0.062	1	1	1235	0.9669
HMDB-C45:3 TAG	C45:3 TAG	Lipid	Glycerolipids	0.0690196	1	0.072	0.062	1	1	1187	0.9721
HMDB10411	C46:0 TAG; C46_0_TAG	Lipid	Glycerolipids	0.271824	0.45	0.002	0.196	1	1	2052	0.9716
HMDB10412	C46:1 TAG; C46_1_TAG	Lipid	Glycerolipids	0.200852	0.351	0.002	0.062	1	1	2252	0.968
HMDB10419	C46:2 TAG; C46_2_TAG	Lipid	Glycerolipids	0.200852	0.351	0.002	0.062	1	1	2252	0.9709
HMDB-C46:3 TAG	C46:3 TAG	Lipid	Glycerolipids	0.0188235	1	0.002	0.062	1	1	1251	0.9681
HMDB-C46:4 TAG	C46:4 TAG	Lipid	Glycerolipids	0.0203922	1	0.004	0.062	1	1	1249	0.9719
HMDB42094	C47:0 TAG	Lipid	Glycerolipids	0.333333	1	0.435	0.073	1	1	850	0.9826
HMDB42100	C47:1 TAG	Lipid	Glycerolipids	0.0227451	1	0.008	0.062	1	1	1246	0.9591
HMDB42076	C47:2 TAG	Lipid	Glycerolipids	0.0203922	1	0.002	0.067	1	1	1249	0.9594
HMDB05356	C48:0 TAG; C48_0_TAG	Lipid	Glycerolipids	0.200852	0.351	0.002	0.062	1	1	2252	0.9781
HMDB05359	C48:1 TAG; C48_1_TAG	Lipid	Glycerolipids	0.200852	0.351	0.002	0.062	1	1	2252	0.9751
HMDB05376	C48:2 TAG; C48_2_TAG	Lipid	Glycerolipids	0.200852	0.351	0.002	0.062	1	1	2252	0.9729
HMDB05432	C48:3 TAG; C48_3_TAG	Lipid	Glycerolipids	0.200852	0.351	0.002	0.062	1	1	2252	0.9776
HMDB42631	C48:4 TAG; C48_4_TAG	Lipid	Glycerolipids	0.200852	0.351	0.002	0.062	1	1	2252	0.987
HMDB-C48:5 TAG	C48:5 TAG	Lipid	Glycerolipids	0.0188235	1	0.002	0.062	1	1	1251	0.9841
HMDB42095	C49:0 TAG	Lipid	Glycerolipids	0.206275	1	0.263	0.062	1	1	1012	0.9703
HMDB11705	C49:1 TAG	Lipid	Glycerolipids	0.0258824	1	0.012	0.062	1	1	1242	0.9643
HMDB11706	C49:2 TAG	Lipid	Glycerolipids	0.0188235	1	0.002	0.062	1	1	1251	0.9666
HMDB42103	C49:3 TAG	Lipid	Glycerolipids	0.0188235	1	0.002	0.062	1	1	1251	0.9662
HMDB05357	C50:0 TAG	Lipid	Glycerolipids	0.0188235	1	0.002	0.062	1	1	1251	0.9863
HMDB05360	C50:1 TAG; C50_1_TAG	Lipid	Glycerolipids	0.254791	0.45	0.002	0.062	1	1	2100	0.9864
HMDB05377	C50:2 TAG; C50_2_TAG	Lipid	Glycerolipids	0.200852	0.351	0.002	0.062	1	1	2252	0.9831
HMDB05433	C50:3 TAG; C50_3_TAG	Lipid	Glycerolipids	0.200852	0.351	0.002	0.062	1	1	2252	0.9856
HMDB05435	C50:4 TAG; C50_4_TAG	Lipid	Glycerolipids	0.200852	0.351	0.002	0.062	1	1	2252	0.9881
HMDB10471	C50:5 TAG; C50_5_TAG	Lipid	Glycerolipids	0.200852	0.351	0.002	0.062	1	1	2252	0.989
HMDB10497	C50:6 TAG	Lipid	Glycerolipids	0.0188235	1	0.002	0.062	1	1	1251	0.9976
HMDB31106	C51:0 TAG	Lipid	Glycerolipids	0.0188235	1	0.002	0.062	1	1	1251	0.9898
HMDB42104	C51:1 TAG	Lipid	Glycerolipids	0.0188235	1	0.002	0.062	1	1	1251	0.9788
HMDB05362	C51:2 TAG	Lipid	Glycerolipids	0.0188235	1	0.002	0.062	1	1	1251	0.9762
HMDB11701	C51:3 TAG	Lipid	Glycerolipids	0.0188235	1	0.002	0.062	1	1	1251	0.9709
HMDB05365	C52:0 TAG	Lipid	Glycerolipids	0.0188235	1	0.002	0.062	1	1	1251	0.9802
HMDB05367	C52:1 TAG; C52_1_TAG	Lipid	Glycerolipids	0.200852	0.351	0.002	0.062	1	1	2252	0.996
HMDB05369	C52:2 TAG; C52_2_TAG	Lipid	Glycerolipids	0.200852	0.351	0.002	0.062	1	1	2252	1.0024
HMDB05384	C52:3 TAG; C52_3_TAG	Lipid	Glycerolipids	0.200852	0.351	0.002	0.062	1	1	2252	1.0033
HMDB05363	C52:4 TAG; C52_4_TAG	Lipid	Glycerolipids	0.200852	0.351	0.002	0.062	1	1	2252	1.0052
HMDB05380	C52:5 TAG; C52_5_TAG	Lipid	Glycerolipids	0.200852	0.351	0.002	0.062	1	1	2252	0.9979
HMDB05436	C52:6 TAG; C52_6_TAG	Lipid	Glycerolipids	0.200852	0.351	0.002	0.062	1	1	2252	1.0004
HMDB10517	C52:7 TAG	Lipid	Glycerolipids	0.0188235	1	0.002	0.062	1	1	1251	1.0117
HMDB42196	C53:2 TAG	Lipid	Glycerolipids	0.0188235	1	0.002	0.062	1	1	1251	0.9851
HMDB43058	C53:3 TAG	Lipid	Glycerolipids	0.0188235	1	0.002	0.062	1	1	1251	0.9831
HMDB05395	C54:1 TAG; C54_1_TAG	Lipid	Glycerolipids	0.254791	0.45	0.002	0.062	1	1	2100	0.9837
HMDB05403	C54:2 TAG; C54_2_TAG	Lipid	Glycerolipids	0.200852	0.351	0.002	0.062	1	1	2252	0.995
HMDB05405	C54:3 TAG; C54_3_TAG	Lipid	Glycerolipids	0.200852	0.351	0.002	0.062	1	1	2252	1.0012
HMDB05370	C54:4 TAG; C54_4_TAG	Lipid	Glycerolipids	0.200852	0.351	0.002	0.062	1	1	2252	1.0006
HMDB05385	C54:5 TAG; C54_5_TAG	Lipid	Glycerolipids	0.200852	0.351	0.002	0.062	1	1	2252	1
HMDB05391	C54:6 TAG; C54_6_TAG	Lipid	Glycerolipids	0.200852	0.351	0.002	0.062	1	1	2252	1.0329
HMDB05447	C54:7 TAG; C54_7_TAG	Lipid	Glycerolipids	0.200852	0.351	0.002	0.062	1	1	2252	1.0355
HMDB10518	C54:8 TAG; C54_8_TAG	Lipid	Glycerolipids	0.200852	0.351	0.002	0.062	1	1	2252	1.0231
HMDB10498	C54:9 TAG; C54_9_TAG	Lipid	Glycerolipids	0.202271	0.351	0.007	0.062	1	1	2248	1.0398
HMDB42226	C55:2 TAG	Lipid	Glycerolipids	0.0188235	1	0.002	0.062	1	1	1251	0.9844
HMDB42466	C55:3 TAG	Lipid	Glycerolipids	0.0188235	1	0.002	0.062	1	1	1251	0.9972
HMDB05396	C56:1 TAG	Lipid	Glycerolipids	0.0188235	1	0.002	0.062	1	1	1251	0.9721
HMDB10513	C56:10 TAG; C56_10_TAG	Lipid	Glycerolipids	0.201207	0.351	0.003	0.062	1	1	2251	1.0509
HMDB05404	C56:2 TAG; C56_2_TAG	Lipid	Glycerolipids	0.254791	0.45	0.002	0.062	1	1	2100	0.9855
HMDB05410	C56:3 TAG; C56_3_TAG	Lipid	Glycerolipids	0.200852	0.351	0.002	0.062	1	1	2252	0.9907
HMDB05398	C56:4 TAG; C56_4_TAG	Lipid	Glycerolipids	0.200852	0.351	0.002	0.062	1	1	2252	1.0033
HMDB05406	C56:5 TAG; C56_5_TAG	Lipid	Glycerolipids	0.200852	0.351	0.002	0.062	1	1	2252	1.019
HMDB05456	C56:6 TAG; C56_6_TAG	Lipid	Glycerolipids	0.200852	0.351	0.002	0.062	1	1	2252	1.0248
HMDB05462	C56:7 TAG; C56_7_TAG	Lipid	Glycerolipids	0.200852	0.351	0.002	0.062	1	1	2252	1.0384
HMDB05392	C56:8 TAG; C56_8_TAG	Lipid	Glycerolipids	0.200852	0.351	0.002	0.062	1	1	2252	1.0411
HMDB05448	C56:9 TAG; C56_9_TAG	Lipid	Glycerolipids	0.200852	0.351	0.002	0.062	1	1	2252	1.0497
HMDB05476	C58:10 TAG; C58_10_TAG	Lipid	Glycerolipids	0.201207	0.351	0.002	0.064	1	1	2251	1.0526
HMDB10531	C58:11 TAG; C58_11_TAG	Lipid	Glycerolipids	0.200852	0.351	0.002	0.062	1	1	2252	1.0675
HMDB05458	C58:6 TAG; C58_6_TAG	Lipid	Glycerolipids	0.254791	0.45	0.002	0.062	1	1	2100	1.0281
HMDB05471	C58:7 TAG; C58_7_TAG	Lipid	Glycerolipids	0.254791	0.45	0.002	0.062	1	1	2100	1.0423
HMDB05413	C58:8 TAG; C58_8_TAG	Lipid	Glycerolipids	0.200852	0.351	0.002	0.062	1	1	2252	1.0504
HMDB05463	C58:9 TAG; C58_9_TAG	Lipid	Glycerolipids	0.200852	0.351	0.002	0.062	1	1	2252	1.0483
HMDB05478	C60:12 TAG; C60_12_TAG	Lipid	Glycerolipids	0.202626	0.351	0.007	0.064	1	1	2247	1.0638
HMDB-NH4_C14:0 CE	NH4_C14:0 CE	Lipid	CE	0.0188235	1	0.002	0.062	1	1	1251	1.0007
HMDB-NH4_C16:0 CE	NH4_C16:0 CE	Lipid	CE	0.0227451	1	0.002	0.076	1	1	1246	1.0159
HMDB-NH4_C16:1 CE	NH4_C16:1 CE	Lipid	CE	0.0188235	1	0.002	0.062	1	1	1251	0.9872
HMDB-NH4_C18:0 CE	NH4_C18:0 CE	Lipid	CE	0.0188235	1	0.002	0.062	1	1	1251	1.0064
HMDB-NH4_C18:1 CE	NH4_C18:1 CE	Lipid	CE	0.0188235	1	0.002	0.062	1	1	1251	1.0121
HMDB-NH4_C18:2 CE	NH4_C18:2 CE	Lipid	CE	0.0188235	1	0.002	0.062	1	1	1251	1.0071
HMDB-NH4_C18:3 CE	NH4_C18:3 CE	Lipid	CE	0.0188235	1	0.002	0.062	1	1	1251	1.0017
HMDB-NH4_C20:3 CE	NH4_C20:3 CE	Lipid	CE	0.0188235	1	0.002	0.062	1	1	1251	1.0157
HMDB-NH4_C20:4 CE	NH4_C20:4 CE	Lipid	Carnitine Metabolism	0.0188235	1	0.002	0.062	1	1	1251	1.0193
HMDB-NH4_C20:5 CE	NH4_C20:5 CE	Lipid	CE	0.0188235	1	0.002	0.062	1	1	1251	1.0441
HMDB-NH4_C22:5 CE	NH4_C22:5 CE	Lipid	Sterol	0.0196078	1	0.003	0.062	1	1	1250	1.0159
HMDB-NH4_C22:6 CE	NH4_C22:6 CE	Lipid	CE	0.0188235	1	0.002	0.062	1	1	1251	1.0199
HMDB-NH4_C30:0 DAG	NH4_C30:0 DAG	Lipid	DAG	0.0616246	1	1	0.062	1	1	335	1.0242
HMDB-NH4_C32:0 DAG	NH4_C32:0 DAG	Lipid	DAG	0.0196078	1	0.003	0.062	1	1	1250	0.9643
HMDB-NH4_C32:1 DAG	NH4_C32:1 DAG	Lipid	DAG	0.0941176	1	0.05	0.207	1	1	1155	0.9479
HMDB-NH4_C34:0 DAG	NH4_C34:0 DAG	Lipid	DAG	0.0188235	1	0.002	0.062	1	1	1251	0.9647
HMDB-NH4_C34:1 DAG	NH4_C34:1 DAG	Lipid	DAG	0.0188235	1	0.002	0.062	1	1	1251	0.9557
HMDB-NH4_C34:2 DAG	NH4_C34:2 DAG	Lipid	DAG	0.0188235	1	0.002	0.062	1	1	1251	0.9594
HMDB-NH4_C34:3 DAG	NH4_C34:3 DAG	Lipid	DAG	0.0313725	1	0.02	0.062	1	1	1235	0.9601
HMDB-NH4_C36:0 DAG	NH4_C36:0 DAG	Lipid	DAG	0.0616246	1	1	0.062	1	1	335	1.0008
HMDB-NH4_C36:1 DAG	NH4_C36:1 DAG	Lipid	DAG	0.0188235	1	0.002	0.062	1	1	1251	0.9569
HMDB-NH4_C36:2 DAG	NH4_C36:2 DAG	Lipid	DAG	0.0188235	1	0.002	0.062	1	1	1251	0.9524
HMDB-NH4_C36:3 DAG	NH4_C36:3 DAG	Lipid	DAG	0.0188235	1	0.002	0.062	1	1	1251	0.9589
HMDB-NH4_C36:4 DAG	NH4_C36:4 DAG	Lipid	DAG	0.0188235	1	0.002	0.062	1	1	1251	0.9717
HMDB-NH4_C38:4 DAG	NH4_C38:4 DAG	Lipid	DAG	0.0329412	1	0.022	0.062	1	1	1233	0.9814
HMDB-NH4_C38:5 DAG	NH4_C38:5 DAG	Lipid	DAG	0.0188235	1	0.002	0.062	1	1	1251	0.994
HMDB-NH4_C41:0 TAG	NH4_C41:0 TAG	Lipid	TAG	0.0616246	1	1	0.062	1	1	335	1.0434
HMDB-NH4_C42:0 TAG	NH4_C42:0 TAG	Lipid	TAG	0.0596078	1	0.059	0.062	1	1	1199	0.9438
HMDB-NH4_C43:0 TAG	NH4_C43:0 TAG	Lipid	TAG	0.339608	1	0.363	0.28	1	1	842	0.9612
HMDB-NH4_C43:1 TAG	NH4_C43:1 TAG	Lipid	TAG	0.320784	1	0.422	0.062	1	1	866	0.9416
HMDB-NH4_C43:2 TAG	NH4_C43:2 TAG	Lipid	TAG	0.19888	1	1	0.199	1	1	286	0.9969
HMDB-NH4_C44:0 TAG	NH4_C44:0 TAG	Lipid	TAG	0.0321569	1	0.005	0.101	1	1	1234	0.959
HMDB-NH4_C44:1 TAG	NH4_C44:1 TAG	Lipid	Carnitine Metabolism	0.0188235	1	0.002	0.062	1	1	1251	0.9535
HMDB-NH4_C44:2 TAG	NH4_C44:2 TAG	Lipid	TAG	0.0243137	1	0.01	0.062	1	1	1244	0.9638
HMDB-NH4_C45:0 TAG	NH4_C45:0 TAG	Lipid	TAG	0.0447059	1	0.038	0.062	1	1	1218	0.9691
HMDB-NH4_C45:1 TAG	NH4_C45:1 TAG	Lipid	TAG	0.0494118	1	0.045	0.062	1	1	1212	0.9546
HMDB-NH4_C45:2 TAG	NH4_C45:2 TAG	Lipid	TAG	0.202353	1	0.219	0.16	1	1	1017	0.9585
HMDB-NH4_C45:3 TAG	NH4_C45:3 TAG	Lipid	TAG	0.0644258	1	1	0.064	1	1	334	0.9976
HMDB-NH4_C46:0 TAG	NH4_C46:0 TAG	Lipid	TAG	0.0188235	1	0.002	0.062	1	1	1251	0.9596
HMDB-NH4_C46:1 TAG	NH4_C46:1 TAG	Lipid	TAG	0.0188235	1	0.002	0.062	1	1	1251	0.9501
HMDB-NH4_C46:2 TAG	NH4_C46:2 TAG	Lipid	TAG	0.0188235	1	0.002	0.062	1	1	1251	0.9653
HMDB-NH4_C46:3 TAG	NH4_C46:3 TAG	Lipid	TAG	0.0188235	1	0.002	0.062	1	1	1251	0.9638
HMDB-NH4_C46:4 TAG	NH4_C46:4 TAG	Lipid	TAG	0.04	1	0.032	0.062	1	1	1224	0.9718
HMDB-NH4_C47:1 TAG	NH4_C47:1 TAG	Lipid	TAG	0.0188235	1	0.002	0.062	1	1	1251	0.9586
HMDB-NH4_C47:2 TAG	NH4_C47:2 TAG	Lipid	TAG	0.0188235	1	0.002	0.062	1	1	1251	0.9579
HMDB-NH4_C48:0 TAG	NH4_C48:0 TAG	Lipid	TAG	0.0188235	1	0.002	0.062	1	1	1251	0.9673
HMDB-NH4_C48:1 TAG	NH4_C48:1 TAG	Lipid	TAG	0.0188235	1	0.002	0.062	1	1	1251	0.9584
HMDB-NH4_C48:2 TAG	NH4_C48:2 TAG	Lipid	TAG	0.0188235	1	0.002	0.062	1	1	1251	0.9605
HMDB-NH4_C48:4 TAG	NH4_C48:4 TAG	Lipid	TAG	0.0188235	1	0.002	0.062	1	1	1251	0.9724
HMDB-NH4_C48:5 TAG	NH4_C48:5 TAG	Lipid	TAG	0.0196078	1	0.003	0.062	1	1	1250	0.9812
HMDB-NH4_C49:2 TAG	NH4_C49:2 TAG	Lipid	TAG	0.0188235	1	0.002	0.062	1	1	1251	0.9648
HMDB-NH4_C49:3 TAG	NH4_C49:3 TAG	Lipid	TAG	0.0188235	1	0.002	0.062	1	1	1251	0.9637
HMDB-NH4_C50:0 TAG	NH4_C50:0 TAG	Lipid	TAG	0.0188235	1	0.002	0.062	1	1	1251	0.9748
HMDB-NH4_C50:1 TAG	NH4_C50:1 TAG	Lipid	TAG	0.0188235	1	0.002	0.062	1	1	1251	0.9724
HMDB-NH4_C50:2 TAG	NH4_C50:2 TAG	Lipid	TAG	0.0188235	1	0.002	0.062	1	1	1251	0.9661
HMDB-NH4_C50:3 TAG	NH4_C50:3 TAG	Lipid	TAG	0.0188235	1	0.002	0.062	1	1	1251	0.9683
HMDB-NH4_C50:5 TAG	NH4_C50:5 TAG	Lipid	TAG	0.0188235	1	0.002	0.062	1	1	1251	0.9764
HMDB-NH4_C50:6 TAG	NH4_C50:6 TAG	Lipid	TAG	0.0188235	1	0.002	0.062	1	1	1251	0.9935
HMDB-NH4_C51:0 TAG	NH4_C51:0 TAG	Lipid	TAG	0.0188235	1	0.002	0.062	1	1	1251	0.9793
HMDB-NH4_C51:1 TAG	NH4_C51:1 TAG	Lipid	TAG	0.0188235	1	0.002	0.062	1	1	1251	0.973
HMDB-NH4_C51:2 TAG	NH4_C51:2 TAG	Lipid	TAG	0.0188235	1	0.002	0.062	1	1	1251	0.9637
HMDB-NH4_C51:3 TAG	NH4_C51:3 TAG	Lipid	TAG	0.0188235	1	0.002	0.062	1	1	1251	0.9629
HMDB-NH4_C52:0 TAG	NH4_C52:0 TAG	Lipid	TAG	0.0188235	1	0.002	0.062	1	1	1251	0.9764
HMDB-NH4_C52:1 TAG	NH4_C52:1 TAG	Lipid	TAG	0.0188235	1	0.002	0.062	1	1	1251	0.975
HMDB-NH4_C52:2 TAG	NH4_C52:2 TAG	Lipid	TAG	0.0188235	1	0.002	0.062	1	1	1251	0.9764
HMDB-NH4_C52:3 TAG	NH4_C52:3 TAG	Lipid	TAG	0.0188235	1	0.002	0.062	1	1	1251	0.984
HMDB-NH4_C52:4 TAG	NH4_C52:4 TAG	Lipid	TAG	0.0188235	1	0.002	0.062	1	1	1251	0.9847
HMDB-NH4_C52:6 TAG	NH4_C52:6 TAG	Lipid	TAG	0.0188235	1	0.002	0.062	1	1	1251	0.9844
HMDB-NH4_C52:7 TAG	NH4_C52:7 TAG	Lipid	TAG	0.0188235	1	0.002	0.062	1	1	1251	0.9995
HMDB-NH4_C53:2 TAG	NH4_C53:2 TAG	Lipid	TAG	0.0188235	1	0.002	0.062	1	1	1251	0.9697
HMDB-NH4_C53:3 TAG	NH4_C53:3 TAG	Lipid	TAG	0.0188235	1	0.002	0.062	1	1	1251	0.971
HMDB-NH4_C54:1 TAG	NH4_C54:1 TAG	Lipid	TAG	0.0616246	1	1	0.062	1	1	335	0.9952
HMDB-NH4_C54:2 TAG	NH4_C54:2 TAG	Lipid	TAG	0.0188235	1	0.002	0.062	1	1	1251	0.97
HMDB-NH4_C54:3 TAG	NH4_C54:3 TAG	Lipid	TAG	0.0188235	1	0.002	0.062	1	1	1251	0.9762
HMDB-NH4_C54:4 TAG	NH4_C54:4 TAG	Lipid	TAG	0.0188235	1	0.002	0.062	1	1	1251	0.978
HMDB-NH4_C54:5 TAG	NH4_C54:5 TAG	Lipid	TAG	0.0188235	1	0.002	0.062	1	1	1251	0.9914
HMDB-NH4_C54:7 TAG	NH4_C54:7 TAG	Lipid	TAG	0.0188235	1	0.002	0.062	1	1	1251	1.0071
HMDB-NH4_C54:8 TAG	NH4_C54:8 TAG	Lipid	TAG	0.0188235	1	0.002	0.062	1	1	1251	1.0115
HMDB-NH4_C55:2 TAG	NH4_C55:2 TAG	Lipid	TAG	0.0616246	1	1	0.062	1	1	335	1.0046
HMDB-NH4_C55:3 TAG	NH4_C55:3 TAG	Lipid	TAG	0.0616246	1	1	0.062	1	1	335	1.0001
HMDB-NH4_C56:1 TAG	NH4_C56:1 TAG	Lipid	TAG	0.144314	1	0.176	0.062	1	1	1091	0.9676
HMDB-NH4_C56:10 TAG	NH4_C56:10 TAG	Lipid	TAG	0.0616246	1	1	0.062	1	1	335	1.0078
HMDB-NH4_C56:2 TAG	NH4_C56:2 TAG	Lipid	TAG	0.0188235	1	0.002	0.062	1	1	1251	0.9239
HMDB-NH4_C56:3 TAG	NH4_C56:3 TAG	Lipid	TAG	0.0188235	1	0.002	0.062	1	1	1251	0.9624
HMDB-NH4_C56:4 TAG	NH4_C56:4 TAG	Lipid	TAG	0.0188235	1	0.002	0.062	1	1	1251	0.9827
HMDB-NH4_C56:5 TAG	NH4_C56:5 TAG	Lipid	TAG	0.0188235	1	0.002	0.062	1	1	1251	1.0154
HMDB-NH4_C56:6 TAG	NH4_C56:6 TAG	Lipid	TAG	0.0188235	1	0.002	0.062	1	1	1251	1.0152
HMDB-NH4_C56:8 TAG	NH4_C56:8 TAG	Lipid	TAG	0.0188235	1	0.002	0.062	1	1	1251	1.0483
HMDB-NH4_C56:9 TAG	NH4_C56:9 TAG	Lipid	TAG	0.0188235	1	0.002	0.062	1	1	1251	1.0467
HMDB-NH4_C58:10 TAG	NH4_C58:10 TAG	Lipid	TAG	0.0188235	1	0.002	0.062	1	1	1251	1.0665
HMDB-NH4_C58:11 TAG	NH4_C58:11 TAG	Lipid	TAG	0.0243137	1	0.002	0.081	1	1	1244	1.073
HMDB-NH4_C58:6 TAG	NH4_C58:6 TAG	Lipid	TAG	0.0188235	1	0.002	0.062	1	1	1251	1.009
HMDB-NH4_C58:7 TAG	NH4_C58:7 TAG	Lipid	TAG	0.0188235	1	0.002	0.062	1	1	1251	1.0558
HMDB-NH4_C58:9 TAG	NH4_C58:9 TAG	Lipid	TAG	0.0188235	1	0.002	0.062	1	1	1251	1.0615
HMDB-NH4_C60:12 TAG	NH4_C60:12 TAG	Lipid	TAG	0.0616246	1	1	0.062	1	1	335	1.0166
HMDB00402	2-isopropylmalate	Lipid	Fatty Acyl	0.0952381	1	1	0.095	1	1	323	1.0275
HMDB00807	3-phosphoglycerate; cmh_phosphoglycerate; __Phosphoglycerate	Organic oxygen compounds	Organooxygen compounds	0.208421	0.235	1	0.095	1	1	1504	1.0057
HMDB00072	aconitate; cmh_aconitate; Aconitate	Organic acids and derivatives	Carboxylic acids and derivatives	0.135263	0.144	1	0.098	1	1	1643	0.9916
HMDB01341	ADP; cmh_adp	Nucleosides, nucleotides, and analogues	Purine nucleotides	0.325789	0.352	1	0.213	1	1	1281	0.9999
HMDB00491	alpha-keto-beta-methylvalerate/alpha-ketoisocaproate	Organic acids and derivatives	Keto acids and derivatives	0.134454	1	1	0.134	1	1	309	1.002
HMDB00538	ATP	Nucleosides, nucleotides, and analogues	Purine nucleotides	0.741579	0.891	1	0.095	1	1	491	1.0159
HMDB01201	GDP; cmh_gdp	Nucleosides, nucleotides, and analogues	Purine nucleotides	0.355263	0.415	1	0.095	1	1	1225	0.9996
HMDB00175	IMP	Nucleosides, nucleotides, and analogues	Purine nucleotides	0.0952381	1	1	0.095	1	1	323	1.0242
HMDB00749	mesaconate	Lipid	Fatty Acyl	0.0952381	1	1	0.095	1	1	323	1.0231
HMDB03282	1-methylguanine	Organoheterocyclic compounds	Imidazopyrimidines	0.0172549	1	0	0.062	1	1	1253	1.0174
HMDB31200	2-methyl2-[(1-oxo-2-propenyl)amino]-1-propanesulfonic acid	Organic acids and derivatives	Organic sulfonic acids and derivatives	0.0616246	1	1	0.062	1	1	335	0.9934
HMDB05862	2-methylguanosine	Nucleosides, nucleotides, and analogues	Purine nucleosides	0.0172549	1	0	0.062	1	1	1253	0.998
HMDB01476	3-hydroxyanthranilic acid; __OH_anthranilic_acid	Benzenoids	Benzene and substituted derivatives	0.193754	0.331	0.015	0.062	1	1	2272	1.0038
HMDB59824	4-hydroxy-3-methylacetophenone	Organic oxygen compounds	Organooxygen compounds	0.0616246	1	1	0.062	1	1	335	1.0002
HMDB00908	5-alpha-cholestanol	Lipid	Steroid	0.0644258	1	1	0.064	1	1	334	1.0155
HMDB01149	5-aminolevulinic acid	Organic acids and derivatives	Carboxylic acids and derivatives	0.484741	0.868	0.001	0.07	1	1	1452	0.9845
HMDB00544	5-hydroxymethyl-4-methyluracil	Organoheterocyclic compounds	Diazines	0.0616246	1	1	0.062	1	1	335	1.0176
HMDB00472	5-hydroxytryptophan	Organoheterocyclic compounds	Indoles and derivatives	0.434705	0.779	0.001	0.062	1	1	1593	0.9835
HMDB01855	5-hydroxytryptophol	Organoheterocyclic compounds	Indoles and derivatives	0.025098	1	0.007	0.073	1	1	1243	1.0284
HMDB01182	6,8-dihydroxypurine; 6.8-dihydroxypurine	Organoheterocyclic compounds	Imidazopyrimidines	0.0368627	1	0	0.132	1	1	1228	1.01
HMDB11690	7-aminomethyl-7-carbaguanine	Organoheterocyclic compounds	Pyrrolopyrimidines	0.0728291	1	1	0.073	1	1	331	1.0052
HMDB00853	acetyl-galactosamine	Organic oxygen compounds	Organooxygen compounds	0.0180392	1	0	0.064	1	1	1252	0.9789
HMDB00895	acetylcholine	Organic nitrogen compounds	Organonitrogen compounds	0.511001	0.773	0.01	0.667	1	1	1378	1.0351
HMDB03459	ala-ala	Peptide	Dipeptide	0.0728291	1	1	0.073	1	1	331	1
HMDB14581	allopurinol	Organoheterocyclic compounds	Pyrazolopyrimidines	0.0616246	1	1	0.062	1	1	335	1.0038
HMDB00481	allopurinol riboside	Nucleosides, nucleotides, and analogues	Pyrazolo[3,4-d]pyrimidine glycosides	0.0616246	1	1	0.062	1	1	335	0.9959
HMDB00194	anserine	Organic acids and derivatives	Peptidomimetics	0.784211	0.951	1	0.062	1	1	410	0.9982
HMDB13325	C10:2 carnitine; C10_2_carnitine	Lipid	Fatty Acyl	0.639474	0.773	1	0.062	1	1	685	1.0183
HMDB02014	C14:1 carnitine; C14_1_carnitine	Lipid	Fatty Acyl	0.431157	0.773	0	0.062	1	1	1603	0.9662
HMDB13331	C14:2 carnitine; C14_2_carnitine	Lipid	Fatty acid ester	0.431157	0.773	0	0.062	1	1	1603	0.9829
HMDB13337	C16-OH carnitine; C16_OH_carnitine	Lipid	Fatty acid ester	0.446771	0.794	0.013	0.062	1	1	1559	0.9873
HMDB13339	C18:1-OH carnitine; C18_1_OH_carnitine	Lipid	Fatty Acyl	0.44961	0.791	0.026	0.062	1	1	1551	0.9575
HMDB13122	C18:1 LPC plasmalogen	Lipid	Glycerophospholipids	0.0172549	1	0	0.062	1	1	1253	0.972
HMDB06455	C20:4 carnitine; C20_4_carnitine	Lipid	Fatty Acyl	0.518808	0.782	0.254	0.062	1	1	1356	0.9901
HMDB13238	C7 carnitine; C7_carnitine	Lipid	Fatty Acyl	0.639474	0.773	1	0.062	1	1	685	1.0248
HMDB00033	carnosine	Peptide	Peptidomimetic	0.56	0.675	1	0.062	1	1	836	1.0094
HMDB14662	carteolol	Organoheterocyclic compounds	Quinolines and derivatives	0.0616246	1	1	0.062	1	1	335	1.0282
HMDB31404	cyclohexylamine	Organic nitrogen compounds	Organonitrogen compounds	0.0616246	1	1	0.062	1	1	335	1.002
HMDB41876	diacetylspermine	Organic acids and derivatives	Carboximidic acids and derivatives	0.0616246	1	1	0.062	1	1	335	1.01
HMDB0240212	DMGV	Organic acids and derivatives	Keto acids and derivatives	0.0172549	1	0	0.062	1	1	1253	0.9891
HMDB00112	GABA	Organic acids and derivatives	Carboxylic acids and derivatives	0.0887154	0.148	0	0.062	1	1	2568	0.988
HMDB11733	gly-gly	Organic acids and derivatives	Carboxylic acids and derivatives	0.0616246	1	1	0.062	1	1	335	1.0132
HMDB03431	histidinol	Organic nitrogen compounds	Organonitrogen compounds	0.10084	1	1	0.101	1	1	321	1.0147
HMDB00742	homocysteine	Organic acids and derivatives	Carboxylic acids and derivatives	0.525905	0.94	0.01	0.062	1	1	1336	1.009
HMDB-hydroxyectoine	hydroxyectoine	Amino Acid	Diamino	0.0616246	1	1	0.062	1	1	335	1.0164
HMDB00704	isoxanthopterin	Organoheterocyclic compounds	Pteridines and derivatives	0.0616246	1	1	0.062	1	1	335	1.013
HMDB04207	L-alpha-glutamyl-L-Lysine	Organic acids and derivatives	Carboxylic acids and derivatives	0.0672269	1	1	0.067	1	1	333	0.9968
HMDB34169	methyl N-methylanthranilate	Benzenoids	Benzene and substituted derivatives	0.0616246	1	1	0.062	1	1	335	1.0216
HMDB04326	methyladenosine	Nucleosides, nucleotides, and analogues	Purine nucleosides	0.0980392	1	1	0.098	1	1	322	0.9941
HMDB13272	N-lauroylglycine	Organic acids and derivatives	Carboxylic acids and derivatives	0.0282353	1	0.015	0.062	1	1	1239	0.9868
HMDB00845	neopterin	Organoheterocyclic compounds	Pteridines and derivatives	0.0616246	1	1	0.062	1	1	335	0.9932
HMDB29416	NMMA	Amino Acid	Carboxylic acids and derivatives	0.00851668	0.001	0	0.062	1	1	2794	1.002
HMDB31667	nor-psi-tropine	Alkaloids and derivatives	Tropane alkaloids	0.0180392	1	0	0.064	1	1	1252	0.9979
HMDB13631	oleoyl glycine	Organic acids and derivatives	Carboxylic acids and derivatives	0.0188235	1	0.001	0.064	1	1	1251	0.9626
HMDB00214	ornithine	Organic acids and derivatives	Carboxylic acids and derivatives	0.00887154	0.001	0	0.064	1	1	2793	0.9906
HMDB00821	phenylacetylglycine	Organic acids and derivatives	Carboxylic acids and derivatives	0.0616246	1	1	0.062	1	1	335	1.0135
HMDB04610	phytosphingosine	Organic nitrogen compounds	Organonitrogen compounds	0.08	1	0.086	0.064	1	1	1173	0.9914
HMDB00716	pipecolic acid; pipecolic_acid	Organic acids and derivatives	Carboxylic acids and derivatives	0.431157	0.773	0	0.062	1	1	1603	1.0359
HMDB01414	putrescine	Organic nitrogen compounds	Organonitrogen compounds	0.691579	0.773	1	0.339	1	1	586	0.9876
HMDB01431	pyridoxamine	Cofactors and Vitamins	Pyridines and derivatives	0.0616246	1	1	0.062	1	1	335	0.8747
HMDB00239	pyridoxine	Organoheterocyclic compounds	Pyridines and derivatives	0.0616246	1	1	0.062	1	1	335	1.0328
HMDB14611	quinine	Alkaloids and derivatives	Cinchona alkaloids	0.708235	1	0.767	0.557	1	1	372	1.0014
HMDB-S-methyl-L-cysteine-S-oxide	S-methyl-L-cysteine-S-oxide	Chemicals and Drugs category	Organic chemical	0.0616246	1	1	0.062	1	1	335	1.027
HMDB03334	SDMA	Amino Acid	Carboxylic acids and derivatives	0.0347764	0.049	0	0.062	1	1	2720	0.9926
HMDB00252	sphingosine	Organic nitrogen compounds	Organonitrogen compounds	0.0172549	1	0	0.062	1	1	1253	0.9713
HMDB15028	sulfapyridine	Benzenoids	Benzene and substituted derivatives	0.0616246	1	1	0.062	1	1	335	1.0114
HMDB-threo-sphingosine	threo-sphingosine	Other	B	0.0172549	1	0	0.062	1	1	1253	1.0187
HMDB00306	tyramine	Benzenoids	Benzene and substituted derivatives	0.0616246	1	1	0.062	1	1	335	1.0325
HMDB04158	urobilinogen	Organoheterocyclic compounds	Tetrapyrroles and derivatives	0.353725	1	0.467	0.062	1	1	824	0.9887
HMDB-xanthopterin	xanthopterin	Chemicals and Drugs category	Biological Factors	0.0172549	1	0	0.062	1	1	1253	0.9932
HMDB01906	aminoisobutyric_acid; 2-aminoisobutyric acid	Organic acids and derivatives	Alpha Amino Acids	0.000812678	0.001	0	1	1	1	2459	0.9845
HMDB00265	triiodothyronine	Organic acids and derivatives	Carboxylic acids and derivatives	0.534673	0.535	1	1	1	1	718	0.9873
HMDB00052	argininosuccinate	Organic acids and derivatives	Carboxylic acids and derivatives	0.710953	0.711	1	1	1	1	446	0.9987
HMDB01511	cmh_phosphocreat; Phosphocreatine	Organic acids and derivatives	Carboxylic acids and derivatives	0.26118	0.261	1	1	1	1	1140	1.0077
HMDB00286	cmh_udp_g_g; UDP_glucose	Nucleosides, nucleotides, and analogues	Pyrimidine nucleotides	0.309138	0.309	1	1	1	1	1066	1.0039
HMDB-cmh_f1p_f6p_g1p_g6p	cmh_f1p_f6p_g1p_g6p	Carbohydrate	Glycolysis, Gluconeogenesis, and Pyruvate Metabolism; Fructose, Mannose and Galactose Metabolism	0.351912	0.352	1	1	1	1	1000	1.0073
HMDB-cmh_fruc_gluc_galac	cmh_fruc_gluc_galac	Carbohydrate	Glycolysis, Gluconeogenesis, and Pyruvate Metabolism; Fructose, Mannose and Galactose Metabolism	0.351912	0.352	1	1	1	1	1000	1.0096
HMDB-cmh_fum_mal_val	cmh_fum_mal_val	Energy	TCA Cycle	0.351912	0.352	1	1	1	1	1000	0.9949
HMDB-cmh_methyladi_pimelate	cmh_methyladi_pimelate	Other	A	0.351912	0.352	1	1	1	1	1000	1.0068
HMDB00694	cmh_hydroxyglutarate	Organic acids and derivatives	Hydroxy acids and derivatives	0.351912	0.352	1	1	1	1	1000	0.9957
HMDB00263	cmh_pep	Organic acids and derivatives	Organic phosphoric acids and derivatives	0.357745	0.358	1	1	1	1	991	1.0005
HMDB-cmh_ribo_ribu_p	cmh_ribo_ribu_p	Carbohydrate	Pentose Metabolism	0.358393	0.358	1	1	1	1	990	1.0073
HMDB37759	cmh_a_ketoglutarate	Organic acids and derivatives	Keto acids and derivatives	0.395334	0.395	1	1	1	1	933	0.9945
HMDB01397	cmh_gmp	Nucleosides, nucleotides, and analogues	Purine nucleotides	0.404407	0.404	1	1	1	1	919	1.0002
HMDB00237	cmh_propionate	Organic acids and derivatives	Carboxylic acids and derivatives	0.398574	0.399	1	1	1	1	928	0.9901
HMDB00295	cmh_udp	Nucleosides, nucleotides, and analogues	Pyrimidine nucleotides	0.445237	0.445	1	1	1	1	856	1.0075
HMDB10393	C20_3_LPC	Lipid	Glycerophospholipids	0.351264	0.351	1	1	1	1	1001	0.9927
HMDB-C38_5_PC	C38_5_PC	Lipid	Phosphatidylcholine	0.351264	0.351	1	1	1	1	1001	0.9981
HMDB-C58_12_TAG	C58_12_TAG	Lipid	Glycerolipids	0.351264	0.351	1	1	1	1	1001	1.0094
HMDB-C24_4_carnitine	C24_4_carnitine	Lipid	Fatty Acyl	0.785483	0.785	1	1	1	1	331	0.9932
HMDB00870	histamine	Organic nitrogen compounds	Organonitrogen compounds	0.831497	0.831	1	1	1	1	260	0.6018
HMDB-methyl_hydroxyisobutyric_acid	methyl_hydroxyisobutyric_acid	Chemicals and Drugs category	Organic chemical	0.773169	0.773	1	1	1	1	350	1.0035
HMDB00227	mevalonic_acid	Lipid	Fatty Acyl	0.866494	0.866	1	1	1	1	206	0.9196
HMDB00606	__Hydroxyglutarate	Organic acids and derivatives	Hydroxy acids and derivatives	0.773817	0.774	1	1	1	1	349	1.0012
HMDB00634	Citraconate	Lipid	Fatty Acyl	0.773817	0.774	1	1	1	1	349	0.9867
HMDB00125	Glutathione_reduced	Organic acids and derivatives	Carboxylic acids and derivatives	0.783539	0.784	1	1	1	1	334	0.9834
HMDB00223	Oxaloacetate	Organic acids and derivatives	Keto acids and derivatives	0.773817	0.774	1	1	1	1	349	0.9916
HMDB-Pseudouridine_Uridine_ratio	Pseudouridine_Uridine_ratio	Nucleoside and nucleotide analogues; Pyrimidine nucleosides	Pyrimidine nucleosides	0.773817	0.774	1	1	1	1	349	0.9906
HMDB08511	C40:10 PC	Lipid	Glycerophospholipids	0.00217865	1	0.002	1	1	1	916	1.0067
HMDB11214	C34:5 PC plasmalogen	Lipid	Glycerophospholipids	0.00653595	1	0.007	1	1	1	912	1.0003
HMDB11212	C34:4 PC plasmalogen	Lipid	Glycerophospholipids	0.0283224	1	0.028	1	1	1	892	1.0101
HMDB08923	C32:0 PE	Lipid	Glycerophospholipids	0.0217865	1	0.022	1	1	1	898	0.9721
HMDB-C44:13 PE plasmalogen	C44:13 PE plasmalogen	Lipid	Glycerophospholipids	0.00217865	1	0.002	1	1	1	916	1.0055
HMDB-C18:0 LPS plasmalogen	C18:0 LPS plasmalogen	Lipid	Glycerophospholipids	0.00217865	1	0.002	1	1	1	916	1.013
HMDB-C20:0 LPS plasmalogen	C20:0 LPS plasmalogen	Lipid	Glycerophospholipids	0.00217865	1	0.002	1	1	1	916	1.0082
HMDB12362	C38:6 PS	Lipid	Glycerophospholipids	0.0163399	1	0.016	1	1	1	903	0.9615
HMDB10167	C40:6 PS	Lipid	Glycerophospholipids	0.00217865	1	0.002	1	1	1	916	0.9819
HMDB-C34:1 PS plasmalogen	C34:1 PS plasmalogen	Lipid	Glycerophospholipids	0.00217865	1	0.002	1	1	1	916	0.9892
HMDB-C36:3 PS plasmalogen	C36:3 PS plasmalogen	Lipid	Plasmalogen	0.00217865	1	0.002	1	1	1	916	0.9859
HMDB-C36:2 PS plasmalogen	C36:2 PS plasmalogen	Lipid	Glycerophospholipids	0.00217865	1	0.002	1	1	1	916	1.0033
HMDB-C36:1 PS plasmalogen	C36:1 PS plasmalogen	Lipid	Glycerophospholipids	0.00217865	1	0.002	1	1	1	916	1.0237
HMDB-C38:4 PS plasmalogen	C38:4 PS plasmalogen	Lipid	Plasmalogen	0.00217865	1	0.002	1	1	1	916	1.0271
HMDB-C38:3 PS plasmalogen	C38:3 PS plasmalogen	Lipid	Plasmalogen	0.00326797	1	0.003	1	1	1	915	1.0057
HMDB-C38:2 PS plasmalogen	C38:2 PS plasmalogen	Lipid	Glycerophospholipids	0.00217865	1	0.002	1	1	1	916	0.9969
HMDB-C40:4 PS plasmalogen	C40:4 PS plasmalogen	Lipid	Plasmalogen	0.0217865	1	0.022	1	1	1	898	1.0413
HMDB11562	C14:1 MAG	Lipid	Glycerolipids	0.00217865	1	0.002	1	1	1	916	1.0016
HMDB11131	C18:0 MAG	Lipid	Glycerolipids	0.00217865	1	0.002	1	1	1	916	0.9731
HMDB-C54:10 TAG	C54:10 TAG	Lipid	Glycerolipids	0.00217865	1	0.002	1	1	1	916	1.0136
HMDB-NH4_C22:4 CE	NH4_C22:4 CE	Lipid	Sterol	0.00653595	1	0.007	1	1	1	912	1.0523
HMDB-NH4_C18:0 MAG	NH4_C18:0 MAG	Lipid	MAG	0.00217865	1	0.002	1	1	1	916	0.9706
HMDB-NH4_C47:0 TAG	NH4_C47:0 TAG	Lipid	TAG	0.0152505	1	0.015	1	1	1	904	0.9511
HMDB-NH4_C48:3 TAG	NH4_C48:3 TAG	Lipid	TAG	0.00217865	1	0.002	1	1	1	916	0.9577
HMDB-NH4_C49:1 TAG	NH4_C49:1 TAG	Lipid	TAG	0.00217865	1	0.002	1	1	1	916	0.9586
HMDB-NH4_C49:0 TAG	NH4_C49:0 TAG	Lipid	TAG	0.0043573	1	0.004	1	1	1	914	0.9612
HMDB-NH4_C56:7 TAG	NH4_C56:7 TAG	Lipid	TAG	0.00217865	1	0.002	1	1	1	916	1.0447
HMDB-NH4_C58:8 TAG	NH4_C58:8 TAG	Lipid	TAG	0.00217865	1	0.002	1	1	1	916	1.0596
HMDB04030	21-deoxycortisol	Lipid	Steroid	0.0196078	1	0.02	1	1	1	900	0.9666
HMDB-arachidoyl ethanolamide	arachidoyl ethanolamide	Lipid	Fatty Acyl	0.333333	1	0.333	1	1	1	612	0.9648
HMDB00991-1	2-aminooctanoic acid	Organic acids and derivatives	Fatty Acid, Amino	0	1	0	1	1	1	918	0.9749
HMDB00738	indole	Organoheterocyclic compounds	Indoles and derivatives	0	1	0	1	1	1	918	1.0064
HMDB00853-1	N-acetylgalactosamine	Organic oxygen compounds	Organooxygen compounds	0	1	0	1	1	1	918	0.9767
HMDB04231	pantothenol	Lipid	Fatty Acyl	0	1	0	1	1	1	918	0.9774
HMDB00802	pterin	Organoheterocyclic compounds	Pteridines and derivatives	0	1	0	1	1	1	918	1.0127
HMDB13733	trimethylbenzene	Benzenoids	Benzene and substituted derivatives	0	1	0	1	1	1	918	0.9774
HMDB01325-1	trimethyllysine	Amino Acid	Carboxylic acids and derivatives	0	1	0	1	1	1	918	1.0145
HMDB10402	C22:5 LPC	Lipid	Glycerophospholipids	0	1	0	1	1	1	918	0.9978
HMDB13122-1	C18:1 LPC plasmalogen_minor	Lipid	Glycerophospholipids	0	1	0	1	1	1	918	0.9914
HMDB11508	C18:3 LPE	Lipid	Glycerophospholipids	0	1	0	1	1	1	918	0.9642
HMDB13415	C36:5 PC plasmalogen	Lipid	Glycerophospholipids	0	1	0	1	1	1	918	1.0191
HMDB-C34:2 DAG_or_TAG_fragment	C34:2 DAG_or_TAG_fragment	Lipid	Glycerolipids	0.00326797	1	0.003	1	1	1	915	0.9546
HMDB-C34:1 DAG_or_TAG_fragment	C34:1 DAG_or_TAG_fragment	Lipid	Glycerolipids	0.00108932	1	0.001	1	1	1	917	0.9757
HMDB-C34:3 DAG_or_TAG_fragment	C34:3 DAG_or_TAG_fragment	Lipid	Glycerolipids	0	1	0	1	1	1	918	0.9489
HMDB-C36:4 DAG_or_TAG_fragment	C36:4 DAG_or_TAG_fragment	Lipid	Glycerolipids	0	1	0	1	1	1	918	0.9799
HMDB-C36:3 DAG_or_TAG_fragment	C36:3 DAG_or_TAG_fragment	Lipid	Glycerolipids	0	1	0	1	1	1	918	0.9683
HMDB-C36:2 DAG_or_TAG_fragment	C36:2 DAG_or_TAG_fragment	Lipid	Glycerolipids	0	1	0	1	1	1	918	0.9572
HMDB-C38:5 DAG_or_TAG_fragment	C38:5 DAG_or_TAG_fragment	Lipid	Glycerolipids	0	1	0	1	1	1	918	1.003
* - interpretation with caution as the detected rate is high for some drug metabolites
c)
Locus ID	Chromosome	Region Start (Build 38)	Region Stop (Build 38)
1	1	493082	4206576
2	1	4442302	6332850
3	1	6825850	8342407
4	1	9160001	10161322
5	1	10475134	11475134
6	1	12186991	13186991
7	1	14655212	17611699
8	1	18372954	19372954
9	1	20061855	23558937
10	1	24273466	25273466
11	1	25781959	28040411
12	1	29051423	31013080
13	1	31926084	32958864
14	1	35698798	37438725
15	1	37489310	39975979
16	1	42773067	49165413
17	1	49227347	51024054
18	1	51040599	52040599
19	1	52215793	53875587
20	1	54366913	55366913
21	1	56108274	58494451
22	1	61332140	65420409
23	1	65624898	69098406
24	1	69330951	70915987
25	1	73491277	76732165
26	1	78789963	80094279
27	1	80718443	83879272
28	1	84754324	90563254
29	1	90660293	91884508
30	1	91926427	95891736
31	1	96586296	98254764
32	1	99103986	100103986
33	1	100846387	105043595
34	1	105996101	106996101
35	1	107039349	108591090
36	1	108780644	109783536
37	1	111142654	112142654
38	1	118181814	120302973
39	1	120534957	122395408
40	1	146378311	148728552
41	1	149264711	150264711
42	1	150615312	152669446
43	1	159145250	160529777
44	1	161011827	162011827
45	1	162391795	163391795
46	1	164518887	165518887
47	1	167005004	169191802
48	1	169410595	172443110
49	1	173026022	176599540
50	1	177246161	178246161
51	1	179307485	181416110
52	1	182287276	183985384
53	1	187558635	189299761
54	1	189884146	190948351
55	1	193106507	195361063
56	1	195424791	197778384
57	1	198146724	199541592
58	1	200498130	203350118
59	1	206012091	208566034
60	1	210730364	212551619
61	1	212664267	213664267
62	1	213729646	215489572
63	1	216338265	217424353
64	1	218634557	220180526
65	1	223565045	224712800
66	1	227011479	228277266
67	1	228483708	229511725
68	1	229643669	232732699
69	1	236065288	237455501
70	1	238036402	239036402
71	1	239315757	242094247
72	1	243385174	244415679
73	1	245059007	248395459
74	2	855402	2724490
75	2	4123709	5123709
76	2	6235071	7401488
77	2	7902932	10113372
78	2	10895250	11895250
79	2	12967934	13979146
80	2	14071846	16413229
81	2	17324195	18324195
82	2	18678697	21578510
83	2	23966205	25830770
84	2	26395811	28809442
85	2	28829047	29829047
86	2	30557150	31557150
87	2	32919440	34121163
88	2	35121077	36121077
89	2	37083616	39275804
90	2	39449736	40733915
91	2	41658672	43270914
92	2	43335944	44409657
93	2	44716071	47606678
94	2	48938065	50099236
95	2	53889143	55648882
96	2	57376225	58376225
97	2	58495398	60030048
98	2	60646521	62048246
99	2	63345959	66463728
100	2	67259133	68710084
101	2	69206682	71385464
102	2	71626009	75987002
103	2	76150395	78676710
104	2	79923977	80984199
105	2	81119199	82119199
106	2	84674755	86843388
107	2	87382139	89331752
108	2	89681556	90681556
109	2	91576086	92576086
110	2	94088615	95364902
111	2	96359300	98816407
112	2	99405914	100405914
113	2	104413880	105413880
114	2	108449025	109449025
115	2	111612939	112612939
116	2	113600919	114962197
117	2	115302108	116931633
118	2	117100641	119320805
119	2	120416893	124885894
120	2	127153388	128589886
121	2	129387401	132752879
122	2	132766252	137616008
123	2	137787921	138787921
124	2	141962363	144790463
125	2	145514742	146514742
126	2	149029113	150092743
127	2	150409712	151409712
128	2	152329596	153363362
129	2	154091507	155732776
130	2	156322613	157322613
131	2	161025491	162025491
132	2	162595976	163595976
133	2	165659465	166659465
134	2	168065661	170956386
135	2	171068655	172068655
136	2	173008476	174008476
137	2	176108939	177212089
138	2	178900351	180864012
139	2	181688308	182948120
140	2	184885798	187571100
141	2	188093866	189377360
142	2	190114944	191117547
143	2	191693603	193167273
144	2	194897788	196244253
145	2	197732444	198752518
146	2	203489831	204505014
147	2	205576254	208180551
148	2	208527968	211539758
149	2	212235810	213285573
150	2	213757520	214757520
151	2	215508671	216563532
152	2	217579117	220079069
153	2	220088397	221197611
154	2	223212660	224212660
155	2	226567525	227567525
156	2	228029405	229480354
157	2	229826088	231921157
158	2	232205020	234295961
159	2	235548938	236819968
160	2	240343650	242611785
161	3	2282260	3615614
162	3	4654290	5881501
163	3	5962795	6962795
164	3	7060294	9245063
165	3	9730014	11062038
166	3	12280231	13452951
167	3	13660231	14700561
168	3	14886949	16729234
169	3	17694834	19019810
170	3	21326731	23899295
171	3	24249885	25249885
172	3	26421738	27977991
173	3	29860533	31860093
174	3	31892587	32943273
175	3	35576723	43353219
176	3	44690085	46272602
177	3	49256615	50762063
178	3	51277813	55873810
179	3	56480241	58886357
180	3	62710558	63710558
181	3	64387143	65439542
182	3	66050951	67875857
183	3	68148121	69148121
184	3	70056514	71056514
185	3	71967661	73876629
186	3	74849646	75849646
187	3	75892566	76999220
188	3	77010191	78366631
189	3	81343320	82917948
190	3	89492372	91099718
191	3	95385102	96776183
192	3	98418221	99651248
193	3	99834840	100867633
194	3	101542808	102542808
195	3	106407557	107407557
196	3	110085656	111258851
197	3	114290145	116279449
198	3	116858119	120402994
199	3	123009034	126691538
200	3	127994120	130945194
201	3	131186809	132186809
202	3	132489978	133598767
203	3	135668756	136668756
204	3	138897793	139897793
205	3	140017030	141302839
206	3	142430002	143451625
207	3	148819218	150400887
208	3	150723618	151723618
209	3	152877777	153877777
210	3	154484893	155550184
211	3	160649635	162353057
212	3	162633273	163633273
213	3	165234609	166998515
214	3	170068617	171068617
215	3	171246978	173174890
216	3	176894025	178944575
217	3	180958244	181958244
218	3	182029428	183643287
219	3	183756286	184756286
220	3	186241121	187352651
221	3	187569188	188569188
222	3	189303853	190815371
223	3	191104992	193117214
224	3	194078106	195464760
225	3	195701840	196719096
226	3	197321397	198633216
227	4	0	2661424
228	4	5668661	6668661
229	4	6716857	7716857
230	4	8980064	10914736
231	4	11035055	12100194
232	4	14838300	17216602
233	4	18129607	25573964
234	4	25688116	30557449
235	4	30900645	32948581
236	4	34225565	37399298
237	4	38305250	43708771
238	4	43911392	44923775
239	4	45573770	48637548
240	4	51724294	53649004
241	4	55839293	57089319
242	4	57675397	58693817
243	4	59291479	60291479
244	4	61750684	62912664
245	4	63914606	64914606
246	4	67394498	69235406
247	4	69280559	71094824
248	4	71152012	72279944
249	4	72819705	75249400
250	4	79013062	80022071
251	4	80352903	81448046
252	4	82141909	83774067
253	4	84982096	86003954
254	4	87279611	89718818
255	4	90883120	92770276
256	4	93340138	95925600
257	4	96376821	97376821
258	4	98163024	100272745
259	4	100560676	101560676
260	4	104227949	105337677
261	4	106789830	108246417
262	4	109333953	111600597
263	4	112465201	113669267
264	4	113862293	115712603
265	4	117878442	119511279
266	4	119936732	120936732
267	4	121880265	122880265
268	4	124619171	127028727
269	4	127410177	129701081
270	4	130030324	131057170
271	4	131476246	132476246
272	4	134188841	135188841
273	4	135997682	137025310
274	4	137526917	138912238
275	4	139190303	140651760
276	4	141812334	142812334
277	4	143579022	144579022
278	4	146429326	147858899
279	4	152016120	153434524
280	4	154251599	155251599
281	4	155332022	156401315
282	4	157914901	159855307
283	4	160906384	162241845
284	4	163144858	166587846
285	4	168814971	169931148
286	4	171340135	172353182
287	4	172599613	174395953
288	4	175006214	178969312
289	4	181266750	189999693
290	5	677813	1875204
291	5	2135616	3560169
292	5	5150590	6304505
293	5	6730652	7867349
294	5	9124671	10534097
295	5	13921828	15533605
296	5	15558341	16856645
297	5	20024074	21767514
298	5	22011141	23011141
299	5	23093055	24093055
300	5	25590531	29807763
301	5	31277113	32277113
302	5	32336003	37130107
303	5	38940703	40285623
304	5	40363439	43766755
305	5	49780282	52246803
306	5	56283619	58134519
307	5	59152970	60152970
308	5	60379991	62670017
309	5	62830941	63830941
310	5	68477166	69477166
311	5	71374353	74643851
312	5	74685029	76279776
313	5	78335864	79952920
314	5	81225835	82225835
315	5	82372063	83701480
316	5	83798180	86208994
317	5	86358341	87476752
318	5	91986007	92986007
319	5	93664629	94664629
320	5	95441506	98562143
321	5	100669690	101669690
322	5	103457544	104464443
323	5	106480517	107481257
[truncated: 599 more rows]

## Sheet: Supplementary Data 4
Supplementary Data 4. Known conditionally independent variant-metabolite associations. Results are presented for variants reaching two-sided P-value ≤ 3x10-11 (with significance threshold adjusted for multiple comparisons) in the discovery single variant analyses. Locus ID - metabolite associated genetic regions for each set of the correlated metabolites, containing all statistically significant …
Locus ID	Super Pathway	HMDB	Metabolite	Chromosome	Position (Build 38)	rsID	Gene	Consequence	EA	OA	EAF	Beta	SE	P-value	N	PVE	Reference
7	Amino Acid	HMDB03464	4-guanidinobutanoate; 4-guanidinobutanoic acid	1	15508723	rs147158895;rs148791232	CASP9	intron,NMD transcript	T	TTTC	0.2374	-0.318202	0.0173126	1.91e-75	9320	0.0349785	28263315; 33031748;31959995;
7	Amino Acid	HMDB03464	4-guanidinobutanoate; 4-guanidinobutanoic acid	1	15585127	rs111365202	DNAJC16	intron,non coding transcript	AG	A	0.6044	-0.340895	0.0154014	1.49e-108	9314	0.0499714	28263315; 33031748;31959995;
9	Nucleotide	HMDB-2'-O-methylcytidine	2'-O-methylcytidine	1	20589096	rs3215400;rs397721610	CDA	5 prime UTR	T	TC	0.5407	-0.176943	0.0181674	2.04e-22	6159	0.0151681	33031748;
9	Lipid	HMDB00224	phosphoethanolamine	1	21459575	rs4654748	NBPF3	intron,NMD transcript	T	C	0.4597	0.126743	0.0188642	1.83e-11	5865	0.00763789	31959995;
9	Peptide	HMDB-Fibrinopeptide A, phosphono-ser(3)	Fibrinopeptide A, phosphono-ser(3); ADpSGEGDFXAEGGGVR	1	21493549	rs12132412	-	intergenic	G	A	0.3762	0.177466	0.0196428	1.64e-19	5658	0.0142214	33031748;21886157;
16	Xenobiotics	HMDB02994	erythritol	1	45478434	rs72686491	TESK2	intron,non coding transcript	T	G	0.039	-0.477883	0.0363695	1.95e-39	9005	0.0188121	28263315; 28263315; 33031748;
16	Carbohydrate	HMDB00508	ribitol	1	45780448	rs72690839	AL603882.1	upstream	T	G	0.0418	-0.678666	0.0401976	5.98e-64	7749	0.0354795	28263315; 28263315; 33031748;
16	Lipid	HMDB-N-oleoylserine	N-oleoylserine	1	46405089	rs324420	FAAH	missense	A	C	0.2761	0.208018	0.0212204	1.1e-22	5807	0.0162785	33031748;
16	Lipid	HMDB-N-oleoyltaurine	N-oleoyltaurine	1	46405089	rs324420	FAAH	missense	A	C	0.2731	0.254552	0.0191725	3.15e-40	7112	0.0241865	33031748;
16	Lipid	HMDB02088	oleic ethanolamide; oleoyl ethanolamide	1	46405089	rs324420	FAAH	missense	A	C	0.2696	0.39836	0.0183931	5.09e-104	7867	0.0562705	28263315; 33031748;
16	Lipid	HMDB13034	N-palmitoyl glycine; N-palmitoylglycine	1	46405089	rs324420	FAAH	missense	A	C	0.2708	0.436413	0.0185212	9.26e-123	7733	0.0669878	28263315; 33031748;
16	Lipid	HMDB-N-linoleoyltaurine	N-linoleoyltaurine	1	46429969	rs1571138	FAAHP1	upstream	G	A	0.7658	-0.378692	0.040645	1.2e-20	1714	0.048205	33031748;
16	Lipid	HMDB12252	linoleoyl ethanolamide	1	46429969	rs1571138	FAAHP1	upstream	G	A	0.7241	-0.331422	0.0193512	9.38e-66	6929	0.0406135	33031748;
16	Lipid	HMDB33724	10-undecenoate (11:1n1)	1	46917369	rs4507958	-	intergenic	T	A	0.1667	0.47478	0.0217291	7.78e-106	7930	0.0567858	28263315; 33031748;21886157;
16	Lipid	HMDB61677	adipoylcarnitine (C6-DC)	1	46923941	rs12132488	-	intergenic	C	T	0.8199	0.185984	0.0235816	3.1e-15	6170	0.00998069	33031748;
16	Lipid	HMDB00350	3-hydroxysebacate	1	46932824	rs1126742	CYP4A11	missense	G	A	0.1432	-0.233323	0.0264992	1.31e-18	5043	0.0151404	28263315; 33031748;
16	Lipid	HMDB00623	dodecanedioate; dodecanedioate (C12-DC)	1	46932824	rs1126742	CYP4A11	missense	G	A	0.1742	-0.153291	0.0195602	4.62e-15	9307	0.00655575	33031748;
16	Lipid	HMDB00672	hexadecanedioate; hexadecanedioate (C16-DC)	1	46932824	rs1126742	CYP4A11	missense	G	A	0.1743	-0.145695	0.0194754	7.38e-14	9331	0.00596199	33031748;
16	Lipid	HMDB00872	tetradecanedioate; tetradecanedioate (C14-DC)	1	46932824	rs1126742	CYP4A11	missense	G	A	0.1712	-0.23496	0.0204209	1.23e-30	8679	0.0150242	28263315; 29610217; 33031748;
16	Lipid	HMDB04026	21-hydroxypregnenolone disulfate	1	46932824	rs1126742	CYP4A11	missense	G	A	0.1724	-0.180388	0.0202792	5.83e-19	8781	0.00893049	29610217
16	Carbohydrate	HMDB02917	xylitol	1	47812336	rs6662938	TRABD2B	intron,non coding transcript	C	T	0.0053	1.87525	0.209846	4.03e-19	1604	0.0474256	33031748;
19	Lipid	HMDB61677	adipoylcarnitine (C6-DC)	1	53206356	rs11581518	CPT2	intron,NMD transcript	G	A	0.1763	0.212641	0.0235044	1.47e-19	6170	0.0130915	33031748;
19	Amino Acid	HMDB13130	glutarylcarnitine (C5); glutarylcarnitine (C5-DC); C5-DC carnitine; C5_DC_carnitine	1	53208870	rs11578832	CPT2	non coding transcript exon	A	G	0.1632	-0.208785	0.0188916	2.15e-28	10604	0.0113871	33031748;
19	Amino Acid	HMDB13130	glutarylcarnitine (C5); glutarylcarnitine (C5-DC); C5-DC carnitine; C5_DC_carnitine	1	53210729	rs2229291	CPT2	missense	G	T	0.0139	-0.434985	0.0580589	6.78e-14	10604	0.0052656	33031748;
19	Amino Acid	HMDB-methylsuccinoylcarnitine	methylsuccinoylcarnitine	1	53230210	rs13375749	MAGOH	intron,non coding transcript	C	T	0.2271	-0.261049	0.0340997	1.93e-14	2411	0.0237311	31959995;
22	Lipid	HMDB09809	1-stearoyl-2-linoleoyl-GPI (18:0/18:2); C36:2 PI	1	62494430	rs10889335	DOCK7	synonymous	G	A	0.3527	-0.139516	0.0183593	2.98e-14	6517	0.00878331	33031748;
22	Lipid	HMDB09815	1-stearoyl-2-arachidonoyl-GPI (18:0/20:4); C38:4 PI	1	62494430	rs10889335	DOCK7	synonymous	G	A	0.3494	-0.170879	0.0176201	3.08e-22	7100	0.0130733	33031748;
24	Amino Acid	HMDB00099	cystathionine; cmh_cystathionine	1	70415987	rs28941785	CTH	missense	T	C	0.0106	1.22985	0.0867295	1.21e-45	6075	0.0320391	27453504;
25	Lipid	HMDB-cis-4-decenoate (10:1n6)	cis-4-decenoate (10:1n6)	1	75721264	rs12091720	AL137803.1	intron,non coding transcript	A	G	0.306	-0.359714	0.0311859	8.84e-31	2431	0.0518887	33031748;
25	Lipid	HMDB-cis-4-decenoylcarnitine (C10:1)	cis-4-decenoyl carnitine; cis-4-decenoylcarnitine (C10:1)	1	75721264	rs12091720	AL137803.1	intron,non coding transcript	A	G	0.2698	-0.379193	0.0169659	1.2e-110	9011	0.0525248	28263315; 29610217; 33031748;
25	Lipid	HMDB00651	decanoylcarnitine; decanoylcarnitine (C10); C10 carnitine; C10_carnitine	1	75721264	rs12091720	AL137803.1	intron,non coding transcript	A	G	0.2694	-0.280191	0.0155927	3.39e-72	10619	0.02951	28263315; 29610217; 33031748;
25	Lipid	HMDB00705	hexanoylcarnitine; hexanoylcarnitine (C6); C6 carnitine; C6_carnitine	1	75721264	rs12091720	AL137803.1	intron,non coding transcript	A	G	0.2696	-0.388949	0.0156167	6.4e-137	10586	0.0553538	28263315; 29610217; 33031748;
25	Lipid	HMDB00791	octanoylcarnitine; octanoylcarnitine (C8); C8 carnitine; C8_carnitine	1	75721264	rs12091720	AL137803.1	intron,non coding transcript	A	G	0.2695	-0.373246	0.0155978	1.51e-126	10622	0.0511512	28263315; 29610217; 33031748;
25	Lipid	HMDB-cis-4-decenoylcarnitine (C10:1)	cis-4-decenoyl carnitine; cis-4-decenoylcarnitine (C10:1)	1	75723803	rs1251078	AL137803.1	intron,non coding transcript	G	C	0.5871	0.175094	0.015418	6.89e-30	9011	0.0141105	28263315; 29610217; 33031748;
25	Lipid	HMDB00705	hexanoylcarnitine; hexanoylcarnitine (C6); C6 carnitine; C6_carnitine	1	75724060	rs1251077	ACADM; AL137803.1	upstream	G	C	0.5907	0.196139	0.0142029	2.22e-43	10586	0.0176966	28263315; 29610217; 33031748;
25	Lipid	HMDB00482	caprylate (8:0); caprylate	1	75744792	rs11161511	ACADM	intron,NMD transcript	T	C	0.2671	-0.208555	0.0170404	1.93e-34	8957	0.0164481	33031748;
25	Lipid	HMDB-hexanoylglutamine	hexanoylglutamine	1	75750783	rs138608745;rs759277643	ACADM	non coding transcript exon	C	CTG	0.326	-0.241259	0.0192935	7.04e-36	6106	0.0249692	33031748;31959995;
25	Lipid	HMDB13127-2	(S)-3-hydroxybutyrylcarnitine; 3-hydroxybutyrylcarnitine (2)	1	75750964	rs61799967	ACADM	intron,NMD transcript	A	G	0.2683	0.200099	0.0201041	2.44e-23	6179	0.0157796	33031748;
25	Lipid	HMDB00651	decanoylcarnitine; decanoylcarnitine (C10); C10 carnitine; C10_carnitine	1	75759948	rs2788655	ACADM	intron,NMD transcript	C	A	0.5863	0.128487	0.0140933	7.73e-20	10615	0.00776947	28263315; 29610217; 33031748;
25	Lipid	HMDB00791	octanoylcarnitine; octanoylcarnitine (C8); C8 carnitine; C8_carnitine	1	75759948	rs2788655	ACADM	intron,NMD transcript	C	A	0.5862	0.169164	0.0141012	3.71e-33	10618	0.0133726	28263315; 29610217; 33031748;
25	Lipid	HMDB-cis-4-decenoate (10:1n6)	cis-4-decenoate (10:1n6)	1	75761161	rs77931234	ACADM	missense	G	A	0.009	1.33181	0.152267	2.2e-18	2431	0.030509	33031748;
25	Lipid	HMDB13288	nonanoylcarnitine (C9); C9 carnitine; C9_carnitine	1	75761161	rs77931234	ACADM	missense	G	A	0.0075	1.10007	0.13021	2.95e-17	4021	0.0174411	33031748;
25	Lipid	HMDB13288	nonanoylcarnitine (C9); C9 carnitine; C9_carnitine	1	75769670	rs28602663	ACADM	intron,NMD transcript	T	C	0.2959	-0.241076	0.0244263	5.64e-23	4021	0.0236517	33031748;
25	Lipid	HMDB00701	hexanoylglycine	1	75783022	rs56267813	ACADM	intron,NMD transcript	G	A	0.2705	-0.241027	0.0269389	3.65e-19	3471	0.0225433	28263315;31959995;
25	Lipid	HMDB-2-butenoylglycine	2-butenoylglycine	1	75935432	rs1770890	AC092813.1	intron,non coding transcript	G	A	0.7366	-0.240832	0.034991	5.87e-12	2120	0.0218567	31959995
28	Amino Acid	HMDB01539	dimethylarginine (SDMA + ADMA); ADMA	1	85339247	rs233066	AL078459.1; DDAH1	intron,non coding transcript	C	T	0.3069	0.145863	0.0145306	1.03e-23	11683	0.00855152	33031748;
28	Amino Acid	HMDB29416	NMMA	1	85339247	rs233066	AL078459.1; DDAH1	intron,non coding transcript	C	T	0.3241	0.207585	0.0294811	1.9e-12	2794	0.0174356	23823483
28	Amino Acid	HMDB02320	imidazole lactate; imidazolelactate	1	88954632	rs1325924	KYAT3	intron,non coding transcript	C	T	0.4955	0.351518	0.0155975	1.81e-112	8199	0.0583343	28263315; 33031748;31959995;
28	Amino Acid	HMDB02320	imidazole lactate; imidazolelactate	1	88975234	rs4656070	KYAT3	intron,non coding transcript	A	C	0.4767	0.353555	0.0157007	2.74e-112	8199	0.0582439	28263315; 33031748;31959995;
28	Amino Acid	HMDB02320	imidazole lactate; imidazolelactate	1	88988283	rs74100109	KYAT3	missense	A	G	0.0063	1.07545	0.100194	7.08e-27	8198	0.0138587	28263315; 33031748;31959995;
31	Nucleotide	HMDB00300	uracil; Uracil	1	97691336	rs3790389	DPYD	non coding transcript exon	G	A	0.1003	0.24825	0.0296361	5.45e-17	6390	0.0108615	33031748;
38	Amino Acid	HMDB00317	2-hydroxy-3-methylvalerate; 2-hydroxy-3-methylpentanoate/hydroxyisocaproate	1	119387090	rs7528838	HAO2	intron	T	A	0.0517	-0.306537	0.0366748	6.37e-17	8678	0.00798598	33031748;
38	Amino Acid	HMDB00407	alpha-hydroxyisovalerate; 2-hydroxy-3-methylbutyrate/hydroxyisovalerate	1	119387090	rs7528838	HAO2	intron	T	A	0.0683	-0.354152	0.0307086	9.03e-31	9339	0.0140417	33031748;
38	Amino Acid	HMDB00317	2-hydroxy-3-methylvalerate; 2-hydroxy-3-methylpentanoate/hydroxyisocaproate	1	119398167	rs879333	HAO2	downstream	T	A	0.6331	0.112244	0.015977	2.14e-12	8677	0.0056559	33031748;
38	Amino Acid	HMDB00407	alpha-hydroxyisovalerate; 2-hydroxy-3-methylbutyrate/hydroxyisovalerate	1	119404375	rs12038241	-	intergenic	G	A	0.4728	0.115007	0.0154905	1.13e-13	9340	0.00586696	33031748;
38	Amino Acid	HMDB00187	serine	1	119706215	rs839614	PHGDH	intron	A	C	0.6207	0.203592	0.0135217	3.12e-51	11812	0.0188313	28263315; 33031748;
38	Amino Acid	HMDB00187	serine	1	119724597	rs10923893	PHGDH	intron,NMD transcript	T	C	0.034	0.374002	0.0361788	4.76e-25	11812	0.00896614	28263315; 33031748;
42	Lipid	HMDB02203	3-hydroxydecanoate	1	151886412	rs6685187	THEM4	intron,NMD transcript	G	A	0.6162	0.26074	0.0152706	2.29e-65	9335	0.0302853	28263315; 33031748;24625756;
42	Amino Acid	HMDB13240	indoleacetylglutamine	1	151931670	rs2999545	-	intergenic	T	A	0.6056	-0.143573	0.0165852	4.86e-18	6777	0.0109368	33031748;
42	Lipid	HMDB00387	3-hydroxylaurate	1	151944639	rs9943251	KRT8P28	downstream	A	G	0.2743	-0.16827	0.018028	1.02e-20	7926	0.0108722	33031748;
42	Lipid	HMDB01954	3-hydroxyoctanoate	1	151944639	rs9943251	KRT8P28	downstream	A	G	0.276	-0.187028	0.0175878	2.07e-26	8255	0.0135134	28263315; 28263315; 33031748;
42	Lipid	HMDB02203	3-hydroxydecanoate	1	151944639	rs9943251	KRT8P28	downstream	A	G	0.28	-0.29747	0.0164992	1.15e-72	9335	0.0336498	28263315; 33031748;24625756;
48	Xenobiotics	HMDB34323	S-allylcysteine	1	171111474	rs7061710	FMO3	intron	C	G	0.2124	0.177581	0.0233201	2.64e-14	5546	0.0103475	33031748;
48	Amino Acid	HMDB02108	S-methylcysteine; methylcysteine	1	171133158	rs1920152	FMO6P	upstream	G	A	0.2768	0.186035	0.017284	5.12e-27	8403	0.0135995	28263315; 33031748;
52	Carbohydrate	HMDB00230	N-acetylneuraminate	1	182802026	rs73065363	NPL	intron,non coding transcript	C	T	0.0102	0.752677	0.0759336	3.68e-23	7830	0.0123929	28263315; 33031748;
71	Amino Acid	HMDB00715	kynurenate; kynurenic acid; kynurenic_acid; Kynurenic_acid	1	241550102	rs61825638	KMO	intron,non coding transcript	T	C	0.2087	0.323255	0.0167658	7.82e-83	10716	0.0335272	28263315; 33031748;31959995;
73	Amino Acid	HMDB01257	spermidine	1	247876149	rs3811444	TRIM58	missense	T	C	0.3048	0.274582	0.0202442	6.59e-42	5981	0.0298409	33414548
539	Nucleotide	HMDB-N-acetyl-beta-alanine	N-acetyl-beta-alanine	10	16451139	rs6602116	PTER	intron	A	G	0.5481	-0.153942	0.0153296	9.95e-24	9000	0.0110808	10.1101/2020.02.14.948398;
539	Amino Acid	HMDB-N-acetyltaurine	N-acetyltaurine	10	16463607	rs7900562	PTER	intron	A	G	0.5127	-0.183465	0.01592	9.97e-31	7899	0.0165351	33031748;
539	Amino Acid	HMDB-N-acetyltaurine	N-acetyltaurine	10	16512060	rs201684714	PTER	3 prime UTR	C	CA	0.087	-0.206922	0.0282284	2.3e-13	7895	0.00675995	33031748;
539	Nucleotide	HMDB-N-acetyl-beta-alanine	N-acetyl-beta-alanine	10	16513465	rs1055338	PTER	3 prime UTR	C	T	0.1126	-0.178951	0.0242575	1.62e-13	8996	0.00601321	10.1101/2020.02.14.948398;
539	Nucleotide	HMDB-N-acetyl-beta-alanine	N-acetyl-beta-alanine	10	16513529	rs1055340	PTER	3 prime UTR	T	A	0.6127	-0.154326	0.0154949	2.29e-23	8998	0.0109042	10.1101/2020.02.14.948398;
555	Lipid	HMDB00062	carnitine	10	59649711	rs10826337	AC026391.1	non coding transcript exon	A	G	0.3942	0.164402	0.0137313	4.93e-33	11814	0.0119883	28263315; 29610217; 33031748;
555	Lipid	HMDB00824	propionylcarnitine; propionylcarnitine (C3); C3 carnitine; C3_carnitine	10	59649711	rs10826337	AC026391.1	non coding transcript exon	A	G	0.3958	0.0990892	0.0144756	7.63e-12	10622	0.00439201	29610217; 33031748;
555	Lipid	HMDB00062	carnitine	10	59709332	rs1171615	SLC16A9	intron,non coding transcript	T	C	0.7881	0.390231	0.0162915	8.59e-127	11811	0.0463269	28263315; 29610217; 33031748;
555	Lipid	HMDB00824	propionylcarnitine; propionylcarnitine (C3); C3 carnitine; C3_carnitine	10	59709332	rs1171615	SLC16A9	intron,non coding transcript	T	C	0.79	0.233676	0.0172091	5.36e-42	10619	0.0170668	29610217; 33031748;
555	Lipid	HMDB01161	deoxycarnitine; butyrobetaine	10	59709332	rs1171615	SLC16A9	intron,non coding transcript	T	C	0.7904	0.135113	0.017367	7.26e-15	10454	0.00575643	33031748;
555	Lipid	HMDB02013	butyrylcarnitine; butyrylcarnitine (C4); C4 carnitine; C4_carnitine	10	59709332	rs1171615	SLC16A9	intron,non coding transcript	T	C	0.7963	0.150469	0.0194695	1.09e-14	8365	0.00708969	33031748;
555	Lipid	HMDB00201	acetylcarnitine; acetylcarnitine (C2); C2 carnitine; C2_carnitine	10	59709780	rs1171614	SLC16A9	5 prime UTR	C	T	0.7906	0.193943	0.0172768	3.05e-29	10515	0.0118424	33031748;
555	Lipid	HMDB00062	carnitine	10	59764397	rs77835704	-	intergenic	T	G	0.2237	-0.147983	0.0157958	7.36e-21	11814	0.00737444	28263315; 29610217; 33031748;
556	Lipid	HMDB00062	carnitine	10	62095384	rs144577578	ARID5B	3 prime UTR	AG	A	0.0802	0.188609	0.0280503	1.77e-11	11805	0.00381525	33031748;
570	Lipid	HMDB-androstenediol (3alpha, 17alpha) monosulfate (3)	4-androsten-3alpha,17alpha-diol monosulfate (3); androstenediol (3alpha, 17alpha) monosulfate (3)	10	95000562	rs72818652			C	T	0.093	-0.233661	0.0274857	1.88e-17	7858	0.00911317	33031748;
570	Lipid	HMDB-16a-hydroxy DHEA 3-sulfate	16a-hydroxy DHEA 3-sulfate	10	95040017	rs11572169	CYP2C8	intron,NMD transcript	C	T	0.0928	0.205821	0.0277932	1.31e-13	7675	0.00709465	33031748;
570	Lipid	HMDB02759-1	andro steroid monosulfate (1); andro steroid monosulfate C19H28O6S (1)	10	95040017	rs11572169	CYP2C8	intron,NMD transcript	C	T	0.096	0.201063	0.0288938	3.44e-12	6935	0.00693402	33031748;
570	Amino Acid	HMDB00396	3-hydroxy-2-ethylpropionate	10	95142972	rs34091739;rs397846223	AL157834.1	intron,non coding transcript	G	GA	0.4992	0.11602	0.0158965	2.91e-13	8668	0.00610781	33031748;
572	Amino Acid	HMDB13287	N6,N6-dimethyllysine; N6.N6-dimethyllysine	10	98382311	rs7075655	PYROXD2	downstream	G	A	0.3144	-0.841477	0.0264038	7.05e-223	3343	0.233023	33437055
572	Amino Acid	HMDB02038	N6-methyllysine	10	98382920	rs5787279	PYROXD2	downstream	G	GT	0.2965	-0.928966	0.0313231	2.72e-193	2433	0.265525	10.1101/2020.02.14.948398;
572	Xenobiotics	HMDB-N-methylpipecolate	N-methylpipecolate	10	98385025	rs2296441	PYROXD2	missense	T	C	0.3528	-0.576652	0.017322	5.37e-243	7131	0.134507	33031748;29362361;31882771;31959995;
572	Amino Acid	HMDB-N2-acetyl,N6-methyllysine	N2-acetyl,N6-methyllysine	10	98386556	rs59667296	PYROXD2	intron,non coding transcript	T	A	0.3572	-0.974044	0.0308339	5.06e-219	2370	0.296303	33437055
572	Amino Acid	HMDB-N2-acetyl,N6,N6-dimethyllysine	N2-acetyl,N6,N6-dimethyllysine	10	98386556	rs59667296	PYROXD2	intron,non coding transcript	T	A	0.3549	-1.03627	0.0308033	4.14e-248	2347	0.325333	33437055
572	Xenobiotics	HMDB-N-methylpipecolate	N-methylpipecolate	10	98388419	rs2147896	PYROXD2	missense	G	A	0.47	-0.85613	0.0170664	0	7130	0.26087	33031748;29362361;31882771;31959995;
572	Amino Acid	HMDB02038	N6-methyllysine	10	98388419	rs2147896	PYROXD2	missense	G	A	0.3687	-1.19096	0.0301896	0	2433	0.39011	10.1101/2020.02.14.948398;
572	Amino Acid	HMDB03334	SDMA	10	98388419	rs2147896	PYROXD2	missense	G	A	0.4325	-0.269995	0.0290666	1.56e-20	2720	0.0307464	24816252
572	Amino Acid	HMDB13287	N6,N6-dimethyllysine; N6.N6-dimethyllysine	10	98388419	rs2147896	PYROXD2	missense	G	A	0.4131	-1.09018	0.0257759	0	3343	0.348576	33437055
572	Amino Acid	HMDB02038	N6-methyllysine	10	98413671	rs6584203	PYROXD2	intron	A	G	0.2653	-0.957162	0.0328567	1.43e-186	2433	0.258602	10.1101/2020.02.14.948398;
572	Amino Acid	HMDB13287	N6,N6-dimethyllysine; N6.N6-dimethyllysine	10	98413823	rs6584204	PYROXD2	intron	G	C	0.2951	-0.890286	0.0272688	8.43e-234	3343	0.241765	33437055
572	Xenobiotics	HMDB-N-methylpipecolate	N-methylpipecolate	10	98422528	rs2296435	HPS1	intron,non coding transcript	C	T	0.2328	-0.576603	0.0193362	2.16e-195	7130	0.110887	33031748;29362361;31882771;31959995;
572	Lipid	HMDB-glycocholenate sulfate	glycocholenate sulfate	10	99832401	rs58086078	ABCC2	intron	T	A	0.5476	0.159967	0.0151375	4.21e-26	9016	0.0122347	28263315; 29610217; 33031748;
572	Lipid	HMDB-glycocholenate sulfate	glycocholenate sulfate	10	99835096	rs55672373	ABCC2	intron	T	C	0.0575	-0.40877	0.032398	1.7e-36	9016	0.0173503	28263315; 29610217; 33031748;
572	Lipid	HMDB00529	5-dodecenoate (12:1n7); 5-dodecenoate	10	100315722	rs603424	PKD2L1	intron,NMD transcript	A	G	0.3014	-0.202391	0.0177795	5.06e-30	9248	0.0138181	29610217; 33031748;
572	Lipid	HMDB02000	myristoleate (14:1n5); myristoleic acid	10	100315722	rs603424	PKD2L1	intron,NMD transcript	A	G	0.3028	-0.202656	0.0176897	2.19e-30	9355	0.0138351	29610217; 33031748;21886157;
572	Lipid	HMDB03229	palmitoleate (16:1n7); palmitoleate	10	100315722	rs603424	PKD2L1	intron,NMD transcript	A	G	0.3029	-0.224391	0.0177112	8.74e-37	9349	0.0168793	29610217; 33031748;24625756;
572	Lipid	HMDB10383	1-palmitoleoylglycerophosphocholine (16:1); 1-palmitoleoyl-GPC (16:1); C16:1 LPC; C16_1_LPC	10	100315722	rs603424	PKD2L1	intron,NMD transcript	A	G	0.2995	-0.14256	0.01618	1.24e-18	11272	0.00684002	33414548
572	Lipid	HMDB11207	1-(1-enyl-palmitoyl)-2-palmitoleoyl-GPC (P-16:0/16:1)	10	100315722	rs603424	PKD2L1	intron,NMD transcript	A	G	0.2375	-0.217392	0.0222863	1.76e-22	6166	0.015197	33031748;
582	Nucleotide	HMDB03349	dihydroorotate	10	124470382	rs34062107	LHPP	intron	G	GC	0.1717	-0.177543	0.0237684	8.04e-14	6286	0.00879821	33031748;
585	Amino Acid	HMDB-acisoga	acisoga	10	133351295	rs79130099	ZNF511-PRAP1; PRAP1	intron	T	C	0.0941	0.211787	0.0266029	1.71e-15	8848	0.00711208	33031748;
585	Amino Acid	HMDB-acisoga	acisoga	10	133371276	rs79000481	ECHS1	intron	C	CA	0.2598	-0.134666	0.0173594	8.66e-15	8850	0.006754	33031748;
585	Amino Acid	HMDB-(N(1) + N(8))-acetylspermidine	(N(1) + N(8))-acetylspermidine	10	133383547	rs11101729	PAOX	intron,NMD transcript	A	G	0.0812	0.353353	0.0522725	1.38e-11	2433	0.0184351	31959995
585	Amino Acid	HMDB01276	N('1)-acetylspermidine; N1-acetylspermidine	10	133383832	rs11101730	PAOX	intron,NMD transcript	T	A	0.0553	0.420843	0.0441263	1.47e-21	4992	0.0178948	33031748;
585	Amino Acid	HMDB02172	N1,N12-diacetylspermine	10	133383915	rs4240520	PAOX	intron,NMD transcript	A	G	0.8391	-0.320141	0.0357233	3.2e-19	3042	0.0257218	33031748;31959995;
585	Amino Acid	HMDB-acisoga	acisoga	10	133387624	rs10776676	PAOX	intron,NMD transcript	G	A	0.7809	-0.178142	0.0186614	1.35e-21	8849	0.010193	33031748;
585	Amino Acid	HMDB-N-acetyl-isoputreanine	N-acetyl-isoputreanine	10	133387624	rs10776676	PAOX	intron,NMD transcript	G	A	0.8442	-0.304635	0.0395184	1.27e-14	2432	0.0238514	31959995
587	Amino Acid	HMDB-3-methoxytyramine sulfate	3-methoxytyramine sulfate	11	2184015	rs7951222	-	intergenic	T	C	0.2943	0.14598	0.0192641	3.51e-14	6487	0.0087744	33031748;
587	Amino Acid	HMDB01434	3-methoxytyrosine	11	2184015	rs7951222	-	intergenic	T	C	0.3057	0.131045	0.0160122	2.74e-16	8932	0.00744298	33031748;
587	Amino Acid	HMDB06275	dopamine sulfate (2); dopamine 3-O-sulfate	11	2185421	rs72853921	-	intergenic	C	T	0.2828	0.254055	0.0175512	1.74e-47	7913	0.0257959	33031748;
593	Amino Acid	HMDB00317	2-hydroxy-3-methylvalerate; 2-hydroxy-3-methylpentanoate/hydroxyisocaproate	11	18360227	rs34554228;rs397729417	GTF2H1	intron,non coding transcript	A	AT	0.4508	-0.136313	0.0159214	1.11e-17	8679	0.00837516	33031748;
593	Amino Acid	HMDB00407	alpha-hydroxyisovalerate; 2-hydroxy-3-methylbutyrate/hydroxyisovalerate	11	18366581	rs4596	GTF2H1	3 prime UTR	C	G	0.4316	-0.25171	0.0155124	3.28e-59	9340	0.0274172	28263315; 33031748;
596	Lipid	HMDB01161	deoxycarnitine; butyrobetaine	11	27141416	rs78470357	BBOX1-AS1	intron,non coding transcript	A	C	0.0351	0.361273	0.0379272	1.64e-21	10457	0.00860221	33031748;
602	Lipid	HMDB01043	arachidonate (20:4n6); arachidonate	11	44834046	rs11038172	TSPAN18	intron	G	A	0.0945	-0.191948	0.0287387	2.4e-11	9355	0.00474593	33031748; 33031748;
602	Lipid	HMDB08048	1-stearoyl-2-arachidonoyl-GPC (18:0/20:4); C38:4 PC; C38_4_PC	11	44834046	rs11038172	TSPAN18	intron	G	A	0.11	-0.253642	0.02825	2.75e-19	8410	0.00949437	33031748; 33031748; 33031748; 33031748;
602	Lipid	HMDB11220	1-(1-enyl-palmitoyl)-2-arachidonoyl-GPC (P-16:0/20:4); C36:5 PC plasmalogen-B	11	46108676	rs12575808	PHF21A	intron,NMD transcript	G	A	0.1304	-0.190387	0.0275069	4.47e-12	7435	0.00640209	33031748; 33031748;
602	Lipid	HMDB08048	1-stearoyl-2-arachidonoyl-GPC (18:0/20:4); C38:4 PC; C38_4_PC	11	46151311	rs77032217	AC024475.4	intron,non coding transcript	T	C	0.0975	-0.256935	0.0288028	4.64e-19	8410	0.00937329	33031748; 33031748; 33031748; 33031748;
602	Lipid	HMDB07982	1-palmitoyl-2-arachidonoyl-GPC (16:0/20:4n6)	11	46152862	rs57665059	AC024475.4	intron,non coding transcript	G	A	0.1135	-0.279664	0.0314218	5.57e-19	6184	0.0126477	33031748; 33031748; 33031748;
602	Lipid	HMDB10395	1-arachidonoylglycerophosphocholine (20:4n6); 1-arachidonoyl-GPC (20:4n6); C20:4 LPC; C20_4_LPC	11	46152862	rs57665059	AC024475.4	intron,non coding transcript	G	A	0.0743	-0.231781	0.0284316	3.57e-16	11171	0.00591403	33031748; 33031748; 33031748;
602	Amino Acid	HMDB01067	N-acetyl-aspartyl-glutamate (NAAG)	11	49183569	rs4929895	FOLH1	intron,NMD transcript	A	G	0.5837	0.494079	0.0173653	4.58e-178	7344	0.0992852	33031748; 33031748; 33031748;31882771;31959995;
602	Amino Acid	HMDB01067	N-acetyl-aspartyl-glutamate (NAAG)	11	49293493	rs61885293	-	intergenic	C	A	0.0415	-1.03635	0.0415484	2.54e-137	7338	0.078159	33031748; 33031748; 33031748;31882771;31959995;
603	Amino Acid	HMDB01067	N-acetyl-aspartyl-glutamate (NAAG)	11	54614287	rs4300379	-	intergenic	T	C	0.6428	0.412234	0.0177185	9.86e-120	7338	0.0686983	33031748; 33031748;31959995;
603	Amino Acid	HMDB01067	N-acetyl-aspartyl-glutamate (NAAG)	11	55025247	rs1246992443	-	intergenic	C	CT	0.0058	-0.906734	0.110352	2.09e-16	7328	0.00912914	33031748; 33031748;31959995;
603	Amino Acid	HMDB01067	N-acetyl-aspartyl-glutamate (NAAG)	11	55064850	rs61898064	-	intergenic	T	G	0.0322	-1.05321	0.0465877	3.69e-113	7342	0.0650803	33031748; 33031748;31959995;
603	Lipid	HMDB00564	1,2-dipalmitoyl-GPC (16:0/16:0)	11	61781553	rs174533	TMEM258; MYRF	intron,non coding transcript	A	G	0.4118	-0.230147	0.0195333	4.82e-32	6184	0.0219558	33031748;
603	Lipid	HMDB07112	palmitoyl-arachidonoyl-glycerol (16:0/20:4) [1]	11	61781553	rs174533	TMEM258; MYRF	intron,non coding transcript	A	G	0.3164	-0.305906	0.0387171	2.77e-15	1571	0.0382184	33031748;
603	Lipid	HMDB08270	C38:2 PC; C38_2_PC	11	61781553	rs174533	TMEM258; MYRF	intron,non coding transcript	A	G	0.3253	0.256316	0.0332186	1.2e-14	2252	0.0257566	33414548
603	Lipid	HMDB11206	1-(1-enyl-palmitoyl)-2-palmitoyl-GPC (P-16:0/16:0)	11	61781553	rs174533	TMEM258; MYRF	intron,non coding transcript	A	G	0.4118	-0.201815	0.0195542	5.68e-25	6184	0.0169332	33031748;
603	Lipid	HMDB11207	1-(1-enyl-palmitoyl)-2-palmitoleoyl-GPC (P-16:0/16:1)	11	61781553	rs174533	TMEM258; MYRF	intron,non coding transcript	A	G	0.4123	-0.15409	0.0195855	3.62e-15	6166	0.00993889	33031748;
603	Lipid	HMDB07112-2	palmitoyl-arachidonoyl-glycerol (16:0/20:4) [2]	11	61783884	rs174535	MYRF	synonymous	C	T	0.3251	-0.309823	0.0387785	1.35e-15	1532	0.0399999	33031748;
603	Lipid	HMDB07883	1-myristoyl-2-arachidonoyl-GPC (14:0/20:4); C34:4 PC; C34_4_PC	11	61784455	rs174536	MYRF	non coding transcript exon	C	A	0.3263	-0.281265	0.0224522	5.3e-36	4685	0.032411	33031748;
603	Lipid	HMDB07219	oleoyl-linoleoyl-glycerol (18:1/18:2) [1]; C36:3 DAG	11	61785208	rs174537	MYRF	non coding transcript exon	T	G	0.3942	0.139095	0.0180525	1.31e-14	7375	0.00798553	33031748;
603	Lipid	HMDB07248	linoleoyl-linoleoyl-glycerol (18:2/18:2) [1]; C36:4 DAG	11	61785208	rs174537	MYRF	non coding transcript exon	T	G	0.3943	0.12434	0.0180401	5.48e-12	7356	0.00641664	33031748;
603	Lipid	HMDB07218	oleoyl-oleoyl-glycerol (18:1/18:1) [1]; C36:2 DAG; C36_2_DAG	11	61790331	rs102275	TMEM258	non coding transcript exon	C	T	0.3848	0.156324	0.0227896	6.91e-12	4262	0.0109194	33031748;
603	Lipid	HMDB09784	1-palmitoyl-2-linoleoyl-GPI (16:0/18:2); C34:2 PI	11	61790331	rs102275	TMEM258	non coding transcript exon	C	T	0.4933	0.151705	0.0179723	3.14e-17	6992	0.0100876	28263315;
603	Lipid	HMDB09003	1-stearoyl-2-arachidonoyl-GPE (18:0/20:4); C38:4 PE	11	61792609	rs174538	TMEM258	5 prime UTR,NMD transcript	A	G	0.3725	-0.171453	0.0182566	5.93e-21	7434	0.0117248	33031748;
603	Lipid	HMDB09789	1-palmitoyl-2-arachidonoyl-GPI (16:0/20:4); C36:4 PI	11	61792609	rs174538	TMEM258	5 prime UTR,NMD transcript	A	G	0.3781	-0.14729	0.0187598	4.12e-15	6974	0.00876166	33031748;
603	Lipid	HMDB-1-eicosapentaenoylglycerophosphocholine (20:5n3)	1-eicosapentaenoylglycerophosphocholine (20:5n3)	11	61796827	rs4246215	FEN1	3 prime UTR	T	G	0.2911	-0.348905	0.0390649	4.21e-19	1745	0.0437151	21886157
603	Lipid	HMDB10384	1-stearoylglycerophosphocholine (18:0); 1-stearoyl-GPC (18:0); C18:0 LPC; C18_0_LPC	11	61796827	rs4246215	FEN1	3 prime UTR	T	G	0.3497	-0.112961	0.0151375	8.5e-14	11272	0.00491599	33031748;
603	Lipid	HMDB10370	C18:3 CE; C18_3_CE	11	61803876	rs174548	FADS1	5 prime UTR	G	C	0.3168	-0.233912	0.0331435	1.69e-12	2252	0.0216391	Reported other metabolites in sub-pathway
603	Lipid	HMDB-1-eicosatrienoylglycerophosphoethanolamine	1-eicosatrienoylglycerophosphoethanolamine	11	61803910	rs174549	FADS1	5 prime UTR	A	G	0.2504	0.341367	0.0413466	1.5e-16	1679	0.039015	21886157
603	Lipid	HMDB11343	1-(1-enyl-palmitoyl)-2-linoleoyl-GPE (P-16:0/18:2); C34:3 PE plasmalogen	11	61803910	rs174549	FADS1	5 prime UTR	A	G	0.3664	0.150233	0.0183839	3.03e-16	7430	0.00890796	33031748;
603	Lipid	HMDB11376	1-(1-enyl-stearoyl)-2-linoleoyl-GPE (P-18:0/18:2)	11	61803910	rs174549	FADS1	5 prime UTR	A	G	0.3828	0.175735	0.0199446	1.24e-18	6184	0.0123988	33031748;
603	Lipid	HMDB08008	1-palmitoleoyl-2-linolenoyl-GPC (16:1/18:3)	11	61804006	rs174550	FADS1	5 prime UTR	C	T	0.419	0.260755	0.0203372	1.24e-37	5685	0.0281042	33031748;
603	Lipid	HMDB08141	1-linoleoyl-2-linolenoyl-GPC (18:2/18:3)	11	61804006	rs174550	FADS1	5 prime UTR	C	T	0.4122	0.231093	0.0196022	4.44e-32	6121	0.0222019	33031748;
603	Lipid	HMDB-hydroxypalmitoyl sphingomyelin (d18:1/16:0(OH))	hydroxypalmitoyl sphingomyelin (d18:1/16:0(OH))	11	61806212	rs174551	FADS1	5 prime UTR	C	T	0.3212	0.225459	0.0307722	2.36e-13	2433	0.0215874	33031748;
603	Lipid	HMDB02226	adrenate (22:4n6); adrenate	11	61806212	rs174551	FADS1	5 prime UTR	C	T	0.3408	-0.277032	0.0168761	1.48e-60	9344	0.0280308	28263315; 33031748;
603	Lipid	HMDB06528	docosapentaenoate (n3 DPA; 22:5n3)	11	61806212	rs174551	FADS1	5 prime UTR	C	T	0.3436	-0.230208	0.0172487	1.24e-40	8956	0.0195012	33031748;
603	Lipid	HMDB61699	2-arachidonoylglycerophosphocholine	11	61806212	rs174551	FADS1	5 prime UTR	C	T	0.2105	-0.509282	0.0373998	3.16e-42	2497	0.0691272	21886157
603	Lipid	HMDB-1-(1-enyl-palmitoyl)-2-oleoyl-GPC (P-16:0/18:1)	1-(1-enyl-palmitoyl)-2-oleoyl-GPC (P-16:0/18:1)	11	61811991	rs174554	FADS1	intron,NMD transcript	G	A	0.4106	-0.166784	0.0195806	1.63e-17	6184	0.0115964	33031748;
603	Lipid	HMDB-2-linoleoylglycerophosphoethanolamine	2-linoleoylglycerophosphoethanolamine	11	61811991	rs174554	FADS1	intron,NMD transcript	G	A	0.211	0.290127	0.0384638	4.6e-14	2367	0.0234725	21886157
603	Lipid	HMDB09809	1-stearoyl-2-linoleoyl-GPI (18:0/18:2); C36:2 PI	11	61812288	rs174555	FADS1	intron,NMD transcript	C	T	0.3757	0.171923	0.01952	1.28e-18	6517	0.0117631	28263315; 33031748;
603	Lipid	HMDB-1-dihomo-linolenylglycerol (20:3)	1-dihomo-linolenylglycerol (alpha, gamma); 1-dihomo-linolenylglycerol (20:3)	11	61813896	rs174557	FADS1	intron,NMD transcript	G	A	0.3506	0.132463	0.0179596	1.64e-13	7831	0.00689878	33031748;
603	Lipid	HMDB-1-palmitoyl-2-dihomo-linolenoyl-GPC (16:0/20:3n3 or 6)	1-palmitoyl-2-dihomo-linolenoyl-GPC (16:0/20:3n3 or 6)	11	61813896	rs174557	FADS1	intron,NMD transcript	G	A	0.2857	0.399467	0.0319732	8.07e-36	2431	0.0603362	28263315;
603	Lipid	HMDB00885	C16:0 CE; C16_0_CE	11	61813896	rs174557	FADS1	intron,NMD transcript	G	A	0.2913	-0.248483	0.0344534	5.51e-13	2250	0.0225954	Reported other metabolites in sub-pathway
603	Lipid	HMDB06731	C20:5 CE; C20_5_CE	11	61813896	rs174557	FADS1	intron,NMD transcript	G	A	0.2913	-0.259932	0.0344873	4.81e-14	2250	0.0246258	Reported other metabolites in sub-pathway
603	Lipid	HMDB02183	docosahexaenoate (DHA; 22:6n3); docosahexaenoate	11	61814292	rs174560	FADS1	non coding transcript exon	C	T	0.3534	-0.125399	0.0163088	1.48e-14	9355	0.00628008	33031748;
603	Lipid	HMDB-1-linoleoyl-GPI (18:2)	1-linoleoylglycerophosphoinositol; 1-linoleoyl-GPI (18:2)	11	61817672	rs174562	FADS2; FADS1	intron	G	A	0.3815	0.152178	0.0175218	3.78e-18	7929	0.00942362	21886157
603	Lipid	HMDB-stearoyl-linoleoyl-glycerophosphoethanolamine (1)	stearoyl-linoleoyl-glycerophosphoethanolamine (1)	11	61817672	rs174562	FADS2; FADS1	intron	G	A	0.2897	0.307614	0.0409546	5.86e-14	1588	0.034308	21886157
603	Lipid	HMDB-sphingomyelin (d18:1/20:2, d18:2/20:1, d16:1/22:2)	sphingomyelin (d18:1/20:2, d18:2/20:1, d16:1/22:2)	11	61818856	rs35473591	FADS2; FADS1	intron	CT	C	0.4085	0.169597	0.0196714	6.61e-18	6175	0.0118941	33031748;
603	Lipid	HMDB-1-arachidonoyl-GPA (20:4)	1-arachidonoylglyercophosphate; 1-arachidonoyl-GPA (20:4)	11	61820833	rs174564	FADS2; FADS1	intron	G	A	0.4201	-0.150595	0.0212069	1.24e-12	5471	0.00913309	33031748;
603	Lipid	HMDB-C38:4 PS plasmalogen	C38:4 PS plasmalogen	11	61820833	rs174564	FADS2; FADS1	intron	G	A	0.333	-0.398503	0.053795	1.28e-13	916	0.0565218	29362361
603	Lipid	HMDB-C38_5_PC	C38_5_PC	11	61820833	rs174564	FADS2; FADS1	intron	G	A	0.3467	-0.382832	0.0477742	1.12e-15	1001	0.0602826	33414548
603	Lipid	HMDB-C40:4 PS plasmalogen	C40:4 PS plasmalogen	11	61820833	rs174564	FADS2; FADS1	intron	G	A	0.328	-0.392615	0.0547115	7.17e-13	898	0.0542356	29362361
603	Lipid	HMDB-palmitoyl-arachidonoyl-glycerophosphocholine (1)	palmitoyl-arachidonoyl-glycerophosphocholine (1)	11	61820833	rs174564	FADS2; FADS1	intron	G	A	0.2906	-0.399477	0.0388452	8.33e-25	1743	0.0572043	21886157
603	Lipid	HMDB-palmitoyl-arachidonoyl-glycerophosphocholine (2)	palmitoyl-arachidonoyl-glycerophosphocholine (2)	11	61820833	rs174564	FADS2; FADS1	intron	G	A	0.2907	-0.530552	0.0388386	1.75e-42	1746	0.0965576	21886157
603	Lipid	HMDB-stearoyl-arachidonoyl-glycerophosphocholine (1)	stearoyl-arachidonoyl-glycerophosphocholine (1)	11	61820833	rs174564	FADS2; FADS1	intron	G	A	0.2923	-0.321575	0.0402484	1.35e-15	1615	0.0380242	21886157
603	Lipid	HMDB-stearoyl-arachidonoyl-glycerophosphocholine (2)	stearoyl-arachidonoyl-glycerophosphocholine (2)	11	61820833	rs174564	FADS2; FADS1	intron	G	A	0.2907	-0.56968	0.0388665	1.21e-48	1746	0.109564	21886157
603	Lipid	HMDB-stearoyl-linoleoyl-glycerophosphocholine (1)	stearoyl-linoleoyl-glycerophosphocholine (1)	11	61820833	rs174564	FADS2; FADS1	intron	G	A	0.2907	0.269592	0.0388674	4.03e-12	1746	0.026816	21886157
603	Lipid	HMDB01043	arachidonate (20:4n6); arachidonate	11	61820833	rs174564	FADS2; FADS1	intron	G	A	0.3552	-0.452599	0.0165878	6.38e-164	9355	0.0737141	28263315; 33031748; 33031748;
603	Lipid	HMDB01999	eicosapentaenoate (EPA; 20:5n3); eicosapentaenoate	11	61820833	rs174564	FADS2; FADS1	intron	G	A	0.3552	-0.259696	0.0164875	6.76e-56	9355	0.0258349	24816252; 24816252; 33031748; 33031748; 33031748;
603	Lipid	HMDB04666	2-arachidonoyl glycerol; 2-arachidonoylglycerol (20:4)	11	61820833	rs174564	FADS2; FADS1	intron	G	A	0.3076	-0.267129	0.0248548	6.08e-27	3903	0.0287447	33031748;
603	Lipid	HMDB05322	1-palmitoyl-2-linoleoyl-GPE (16:0/18:2)	11	61820833	rs174564	FADS2; FADS1	intron	G	A	0.4204	0.388582	0.0193992	2.97e-89	6184	0.0609292	28263315; 33031748; 33031748;
603	Lipid	HMDB05779	1-(1-enyl-stearoyl)-2-arachidonoyl-GPE (P-18:0/20:4)	11	61820833	rs174564	FADS2; FADS1	intron	G	A	0.4204	-0.298643	0.0194687	4.15e-53	6184	0.0366558	28263315; 33031748;
603	Lipid	HMDB06726	C20:4 CE; C20_4_CE	11	61820833	rs174564	FADS2; FADS1	intron	G	A	0.333	-0.38867	0.0327931	2.1e-32	2252	0.0587149	Reported other metabolites in sub-pathway
603	Lipid	HMDB07228-2	oleoyl-arachidonoyl-glycerol (18:1/20:4) [2]	11	61820833	rs174564	FADS2; FADS1	intron	G	A	0.3944	-0.33406	0.0218989	1.53e-52	4853	0.0457567	33031748;
603	Lipid	HMDB07228	oleoyl-arachidonoyl-glycerol (18:1/20:4) [1]	11	61820833	rs174564	FADS2; FADS1	intron	G	A	0.3984	-0.341033	0.0213051	1.14e-57	5147	0.0474213	33031748;
603	Lipid	HMDB07257-2	linoleoyl-arachidonoyl-glycerol (18:2/20:4) [2]	11	61820833	rs174564	FADS2; FADS1	intron	G	A	0.3966	-0.313375	0.0210867	5.88e-50	5248	0.0403845	33031748;
603	Lipid	HMDB07257	linoleoyl-arachidonoyl-glycerol (18:2/20:4) [1]	11	61820833	rs174564	FADS2; FADS1	intron	G	A	0.4013	-0.296947	0.0207682	2.25e-46	5392	0.0365297	33031748;
603	Lipid	HMDB07970	1-palmitoyl-2-stearoyl-GPC (16:0/18:0); C34:0 PC	11	61820833	rs174564	FADS2; FADS1	intron	G	A	0.4037	-0.198551	0.017902	1.39e-28	7412	0.0163252	33031748;
603	Lipid	HMDB07973	1-palmitoyl-2-linoleoyl-GPC (16:0/18:2); C34:2 PC; C34_2_PC	11	61820833	rs174564	FADS2; FADS1	intron	G	A	0.3971	0.247013	0.0167013	1.7e-49	8436	0.0252747	28263315; 33031748;
603	Lipid	HMDB07982	1-palmitoyl-2-arachidonoyl-GPC (16:0/20:4n6)	11	61820833	rs174564	FADS2; FADS1	intron	G	A	0.4204	-0.612135	0.0194737	6.98e-217	6184	0.137768	28263315; 33031748; 33031748;
603	Lipid	HMDB08039	1-stearoyl-2-linoleoyl-GPC (18:0/18:2); C36:2 PC; C36_2_PC	11	61820833	rs174564	FADS2; FADS1	intron	G	A	0.3971	0.237292	0.0167031	8.35e-46	8436	0.0233652	33031748;
603	Lipid	HMDB08048	1-stearoyl-2-arachidonoyl-GPC (18:0/20:4); C38:4 PC; C38_4_PC	11	61820833	rs174564	FADS2; FADS1	intron	G	A	0.397	-0.611692	0.0167588	1.12e-291	8410	0.136747	28263315; 33031748; 33031748;
603	Lipid	HMDB08147	1-linoleoyl-2-arachidonoyl-GPC (18:2/20:4n6)	11	61820833	rs174564	FADS2; FADS1	intron	G	A	0.4203	-0.330227	0.0195228	3.49e-64	6149	0.0444616	28263315; 33031748;
603	Lipid	HMDB08994	1-stearoyl-2-linoleoyl-GPE (18:0/18:2); C36:2 PE	11	61820833	rs174564	FADS2; FADS1	intron	G	A	0.4039	0.322315	0.0178645	9.09e-73	7435	0.0419458	28263315; 33031748;
603	Lipid	HMDB10386	1-linoleoylglycerophosphocholine (18:2n6); 1-linoleoyl-GPC (18:2); C18:2 LPC; C18_2_LPC	11	61820833	rs174564	FADS2; FADS1	intron	G	A	0.3527	0.152494	0.0149906	2.63e-24	11270	0.00909857	28263315; 33031748;
603	Lipid	HMDB10395	1-arachidonoylglycerophosphocholine (20:4n6); 1-arachidonoyl-GPC (20:4n6); C20:4 LPC; C20_4_LPC	11	61820833	rs174564	FADS2; FADS1	intron	G	A	0.3549	-0.551009	0.0150386	6.71e-294	11171	0.107281	28263315; 33031748; 33031748;31882771;
603	Lipid	HMDB11220	1-(1-enyl-palmitoyl)-2-arachidonoyl-GPC (P-16:0/20:4); C36:5 PC plasmalogen-B	11	61820833	rs174564	FADS2; FADS1	intron	G	A	0.4039	-0.489051	0.017899	2.27e-164	7435	0.0912467	28263315; 33031748; 33031748;29362361;
603	Lipid	HMDB11352	1-(1-enyl-palmitoyl)-2-arachidonoyl-GPE (P-16:0/20:4)	11	61820833	rs174564	FADS2; FADS1	intron	G	A	0.4204	-0.153674	0.0194608	2.87e-15	6184	0.00998276	28263315;
603	Lipid	HMDB11507	1-linoleoylglycerophosphoethanolamine; 1-linoleoyl-GPE (18:2); C18:2 LPE; C18_2_LPE	11	61820833	rs174564	FADS2; FADS1	intron	G	A	0.3526	0.324477	0.0149897	6.54e-104	11268	0.0399245	28263315; 33031748;21886157;
603	Lipid	HMDB11517	1-arachidonoylglycerophosphoethanolamine; 1-arachidonoyl-GPE (20:4n6); C20:4 LPE; C20_4_LPE	11	61820833	rs174564	FADS2; FADS1	intron	G	A	0.3526	-0.271809	0.0150079	2.6e-73	11272	0.0282769	28263315; 33031748;21886157;
603	Lipid	HMDB11549	1-arachidonylglycerol; 1-arachidonylglycerol (20:4)	11	61820833	rs174564	FADS2; FADS1	intron	G	A	0.3909	-0.385288	0.0173815	7.22e-109	7874	0.058737	33031748;
603	Lipid	HMDB61690	1-arachidonoylglycerophosphoinositol; 1-arachidonoyl-GPI (20:4)	11	61820833	rs174564	FADS2; FADS1	intron	G	A	0.3575	-0.222619	0.0168915	1.15e-39	9016	0.0189012	33031748;
603	Lipid	HMDB06547	stearidonate (18:4n3)	11	61822009	rs28456	FADS2; FADS1	intron	G	A	0.3401	-0.192815	0.0169653	6.23e-30	8929	0.0142598	33031748;
603	Lipid	HMDB01976	docosapentaenoate (n6 DPA; 22:5n6); docosapentaenoate	11	61824164	rs174565	FADS2; FADS1	intron	G	C	0.2166	-0.227683	0.0210696	3.22e-27	8663	0.0133004	33031748;
603	Lipid	HMDB06547	stearidonate (18:4n3)	11	61824164	rs174565	FADS2; FADS1	intron	G	C	0.2149	-0.248275	0.0207308	4.74e-33	8929	0.0158093	33031748;
603	Lipid	HMDB08048	1-stearoyl-2-arachidonoyl-GPC (18:0/20:4); C38:4 PC; C38_4_PC	11	61824164	rs174565	FADS2; FADS1	intron	G	C	0.2453	-0.564462	0.0202369	3.27e-171	8410	0.0846761	28263315; 33031748; 33031748;
603	Lipid	HMDB-stearoyl-arachidonoyl-glycerophosphoinositol (1)	stearoyl-arachidonoyl-glycerophosphoinositol (1)	11	61824890	rs174566	FADS2; FADS1	intron	G	A	0.3256	-0.249607	0.0370731	1.66e-11	1743	0.0253482	21886157
603	Lipid	HMDB-arachidonoylcholine	arachidonoylcholine	11	61825533	rs174567	FADS2; FADS1	intron	G	A	0.4388	-0.376454	0.0192096	1.64e-85	6157	0.0587136	33031748; 33031748;
603	Lipid	HMDB10407	1-(1-enyl-palmitoyl)-GPC (P-16:0); C16:1 LPC plasmalogen	11	61825533	rs174567	FADS2; FADS1	intron	G	A	0.4267	-0.181093	0.0175214	4.87e-25	7434	0.0141659	33031748;
603	Lipid	HMDB07983	C36:4 PC-A; C36_4_PC_A	11	61826344	rs174568	FADS2	synonymous	T	C	0.3253	0.245709	0.0331041	1.15e-13	2252	0.0238789	Reported other metabolites in sub-pathway
603	Lipid	HMDB09093	1,2-dilinoleoyl-GPE (18:2/18:2)	11	61826344	rs174568	FADS2	synonymous	T	C	0.5903	0.338947	0.0366767	2.43e-20	1777	0.0458573	33031748;
603	Lipid	HMDB10395	1-arachidonoylglycerophosphocholine (20:4n6); 1-arachidonoyl-GPC (20:4n6); C20:4 LPC; C20_4_LPC	11	61826692	rs174569	FADS2; FADS1	intron	C	T	0.0626	-0.381476	0.0306812	1.72e-35	11171	0.0136499	28263315; 33031748; 33031748;31882771;
603	Lipid	HMDB09815	1-stearoyl-2-arachidonoyl-GPI (18:0/20:4); C38:4 PI	11	61827448	rs3834458	FADS2; FADS1	intron	C	CT	0.3981	-0.22251	0.0184435	1.63e-33	7099	0.0200909	28263315; 33031748;
603	Lipid	HMDB-1-docosapentaenoylglycerophosphocholine (22:5n3)	1-docosapentaenoylglycerophosphocholine (22:5n3)	11	61828850	rs5792235	FADS2; FADS1	intron	C	CA	0.2411	-0.218968	0.0327467	2.28e-11	2769	0.0158908	21886157
603	Lipid	HMDB11252	C38:4 PC plasmalogen	11	61829161	rs99780	FADS2; FADS1	intron	T	C	0.3873	-0.328319	0.042813	1.74e-14	1251	0.0448986	33031748;
603	Lipid	HMDB08138	1,2-dilinoleoyl-GPC (18:2/18:2); C36:4 PC-B; C36_4_PC_B	11	61829740	rs174570	FADS2	intron	T	C	0.2448	0.157203	0.020194	6.99e-15	8436	0.00713233	28263315; 33031748;
603	Lipid	HMDB02925	dihomo-linolenate (20:3n3 or n6); eicosatrienoate	11	61831875	rs61897793	FADS2	intron	A	G	0.1092	0.246649	0.0238802	5.23e-25	9355	0.011275	28263315; 24816252; 33031748;
603	Lipid	HMDB-palmitoleoyl-arachidonoyl-glycerol (16:1/20:4) [2]	palmitoleoyl-arachidonoyl-glycerol (16:1/20:4) [2]	11	61832870	rs174574	FADS2	intron	C	A	0.6679	0.345781	0.0355369	2.24e-22	1796	0.0500758	33031748;
603	Lipid	HMDB01043	arachidonate (20:4n6); arachidonate	11	61833906	rs2524296	FADS2	intron	T	C	0.1198	-0.405295	0.0234708	8.19e-67	9355	0.0308898	28263315; 33031748; 33031748;
603	Lipid	HMDB10395	1-arachidonoylglycerophosphocholine (20:4n6); 1-arachidonoyl-GPC (20:4n6); C20:4 LPC; C20_4_LPC	11	61833906	rs2524296	FADS2	intron	T	C	0.117	-0.457391	0.0216571	5.25e-99	11171	0.0383953	28263315; 33031748; 33031748;31882771;
603	Lipid	HMDB11220	1-(1-enyl-palmitoyl)-2-arachidonoyl-GPC (P-16:0/20:4); C36:5 PC plasmalogen-B	11	61834531	rs174575	FADS2	intron	G	C	0.2799	-0.252413	0.0184569	1.42e-42	7435	0.0245377	28263315; 33031748; 33031748;29362361;
603	Lipid	HMDB-C38:3 PS plasmalogen	C38:3 PS plasmalogen	11	61837342	rs174577	FADS2	intron	A	C	0.4071	0.361807	0.0500455	4.85e-13	915	0.0540354	29362361
603	Lipid	HMDB-17alpha-hydroxypregnanolone glucuronide	17alpha-hydroxypregnanolone glucuronide	11	63098049	rs112545435	SLC22A24	intron	G	C	0.0637	0.660901	0.0453371	3.9e-48	4199	0.0481703	31959995;
603	Lipid	HMDB04484	etiocholanolone glucuronide	11	63119946	rs143088266	SLC22A24	intron	TCGC	T	0.0458	0.849273	0.0379866	1.03e-110	7644	0.0613769	28263315; 33031748;31882771;
603	Lipid	HMDB02829	androsterone glucuronide	11	63146110	rs79586456	SLC22A10	intron,non coding transcript	A	G	0.063	1.12737	0.0596342	1.04e-79	2302	0.134389	29362361;
603	Lipid	HMDB10318	pregnanediol-3-glucuronide	11	63156266	rs113497640	SLC22A10	intron,non coding transcript	G	A	0.0427	0.31828	0.0398199	1.32e-15	7638	0.00829513	31959995;
603	Amino Acid	HMDB01325	N-6-trimethyllysine; N6,N6,N6-trimethyllysine; N6.N6.N6-trimethyllysine	11	65376421	rs34400381	SLC25A45	missense	A	G	0.0255	0.489691	0.0465638	7.25e-26	9182	0.0119017	33031748; 33031748;
603	Amino Acid	HMDB01325	N-6-trimethyllysine; N6,N6,N6-trimethyllysine; N6.N6.N6-trimethyllysine	11	65376604	rs624307	SLC25A45	missense	C	T	0.9863	-0.639328	0.0641178	2.04e-23	9181	0.0107133	33031748; 33031748;
603	Amino Acid	HMDB01325	N-6-trimethyllysine; N6,N6,N6-trimethyllysine; N6.N6.N6-trimethyllysine	11	65432619	rs78794945	NEAT1	non coding transcript exon	A	G	0.0182	-0.4643	0.0578031	9.56e-16	9182	0.00697778	33031748; 33031748;
603	Amino Acid	HMDB13713	N-acetyltryptophan	11	67531407	rs78166531;rs58656106;rs35297589	-	intergenic	CAGA	C	0.9208	-0.208618	0.0272827	2.07e-14	9137	0.00635849	33031748;
603	Amino Acid	HMDB-N-acetylkynurenine (2)	N-acetylkynurenine (2)	11	67645535	rs2290958	ACY3	intron	C	T	0.78	0.211695	0.0265302	1.47e-15	4547	0.0138095	33031748;
603	Amino Acid	HMDB00866	N-acetyltyrosine	11	67647021	rs948445	ACY3	missense	T	C	0.7843	0.255481	0.0205802	2.2e-35	7685	0.0196585	33031748;31959995;
603	Amino Acid	HMDB13713	N-acetyltryptophan	11	67647021	rs948445	ACY3	missense	T	C	0.7787	0.381229	0.0188294	3.82e-91	9133	0.0429551	33031748;
603	Amino Acid	HMDB00512	N-acetylphenylalanine; N-acetyphenylalanine	11	67647174	rs7108759	ACY3	intron	C	A	0.7687	0.188145	0.0176876	2e-26	9824	0.0113865	33031748; 33031748;24625756;31959995;
603	Amino Acid	HMDB00866	N-acetyltyrosine	11	67647174	rs7108759	ACY3	intron	C	A	0.7988	0.256859	0.0206737	1.93e-35	7688	0.0196837	33031748;31959995;
603	Lipid	HMDB06347	cerotoylcarnitine (C26); C26 carnitine; C26_carnitine	11	68631755	rs11228302	-	intergenic	G	A	0.1013	0.266864	0.0281757	2.76e-21	6862	0.0129044	33031748;
603	Lipid	HMDB06347	cerotoylcarnitine (C26); C26 carnitine; C26_carnitine	11	68794860	rs2229738	CPT1A	missense	T	C	0.0517	0.29865	0.038734	1.26e-14	6862	0.00858898	33031748;
609	Amino Acid	HMDB-beta-citrylglutamate	beta-citrylglutamate	11	90115392	rs4348852	RF00275	upstream	G	C	0.337	-0.215106	0.0192681	6.13e-29	6137	0.0199039	33031748;31959995;
609	Amino Acid	HMDB-beta-citrylglutamate	beta-citrylglutamate	11	90133547	rs1943379	NAALAD2	intron	A	G	0.391	-0.347079	0.0185178	2.21e-78	6137	0.0541435	33031748;31959995;
609	Amino Acid	HMDB-beta-citrylglutamate	beta-citrylglutamate	11	90134522	rs539291395	NAALAD2	intron	A	G	0.005	-1.4765	0.124691	2.39e-32	6137	0.0223372	33031748;31959995;
609	Amino Acid	HMDB-beta-citrylglutamate	beta-citrylglutamate	11	90163369	rs80078229	NAALAD2	missense	G	A	0.0099	1.15447	0.0883697	5.28e-39	6136	0.0270617	33031748;31959995;
615	Lipid	HMDB-3beta-hydroxy-5-cholestenoate	3beta-hydroxy-5-cholestenoate	11	110373636	rs10488763	AP000924.1	intron,non coding transcript	T	A	0.2081	-0.49008	0.0232932	2.85e-98	6183	0.0668106	33031748;
615	Lipid	HMDB-glycocholenate sulfate	glycocholenate sulfate	11	110373636	rs10488763	AP000924.1	intron,non coding transcript	T	A	0.1726	-0.263979	0.0207818	5.73e-37	9016	0.0175815	29610217; 33031748;
615	Lipid	HMDB00308	3b-hydroxy-5-cholenoic acid	11	110373636	rs10488763	AP000924.1	intron,non coding transcript	T	A	0.1793	-0.188302	0.0244802	1.45e-14	6089	0.00962354	33031748;
615	Lipid	HMDB-3beta-hydroxy-5-cholestenoate	3beta-hydroxy-5-cholestenoate	11	110382570	rs1596294	AP000924.1	intron,non coding transcript	G	A	0.5066	0.130417	0.0183282	1.11e-12	6183	0.00812249	33031748;
617	Lipid	HMDB07218	oleoyl-oleoyl-glycerol (18:1/18:1) [1]; C36:2 DAG; C36_2_DAG	11	116752497	rs66505542;rs398017699	BUD13	intron,NMD transcript	T	TA	0.8284	-0.200866	0.0297638	1.49e-11	4262	0.0105733	21886157
617	Lipid	HMDB09809	1-stearoyl-2-linoleoyl-GPI (18:0/18:2); C36:2 PI	11	116752497	rs66505542;rs398017699	BUD13	intron,NMD transcript	T	TA	0.7559	-0.158462	0.0211403	6.59e-14	6517	0.00854773	33031748;
617	Lipid	HMDB07103-2	palmitoyl-linoleoyl-glycerol (16:0/18:2) [2]	11	116778201	rs964184	ZPR1	3 prime UTR	C	G	0.7883	-0.223911	0.0243031	3.16e-20	5374	0.0155498	33031748;
617	Lipid	HMDB07103	palmitoyl-linoleoyl-glycerol (16:0/18:2) [1]; C34:2 DAG; C34_2_DAG	11	116778201	rs964184	ZPR1	3 prime UTR	C	G	0.8052	-0.195209	0.0215685	1.42e-19	7297	0.0111011	33031748;
617	Lipid	HMDB07132	palmitoleoyl-linoleoyl-glycerol (16:1/18:2) [1]; C34:3 DAG	11	116778201	rs964184	ZPR1	3 prime UTR	C	G	0.7917	-0.184732	0.0215551	1.03e-17	6922	0.0104995	33031748;
617	Lipid	HMDB07219-2	oleoyl-linoleoyl-glycerol (18:1/18:2) [2]	11	116778201	rs964184	ZPR1	3 prime UTR	C	G	0.7878	-0.281119	0.0227245	3.76e-35	6156	0.0242566	28263315; 33031748;
617	Lipid	HMDB07219	oleoyl-linoleoyl-glycerol (18:1/18:2) [1]; C36:3 DAG	11	116778201	rs964184	ZPR1	3 prime UTR	C	G	0.7935	-0.261318	0.0209825	1.33e-35	7376	0.0205953	28263315; 33031748;
617	Lipid	HMDB07228	oleoyl-arachidonoyl-glycerol (18:1/20:4) [1]	11	116778201	rs964184	ZPR1	3 prime UTR	C	G	0.7928	-0.170229	0.0252053	1.44e-11	5147	0.00878407	21886157
617	Lipid	HMDB07248	linoleoyl-linoleoyl-glycerol (18:2/18:2) [1]; C36:4 DAG	11	116778201	rs964184	ZPR1	3 prime UTR	C	G	0.7933	-0.229182	0.0209879	9.28e-28	7357	0.0159493	33031748;
617	Lipid	HMDB07257	linoleoyl-arachidonoyl-glycerol (18:2/20:4) [1]	11	116778201	rs964184	ZPR1	3 prime UTR	C	G	0.7901	-0.176502	0.0243811	4.51e-13	5392	0.0096259	21886157
617	Lipid	HMDB09815	1-stearoyl-2-arachidonoyl-GPI (18:0/20:4); C38:4 PI	11	116778201	rs964184	ZPR1	3 prime UTR	C	G	0.7912	-0.205646	0.0213154	5.02e-22	7100	0.0129402	33031748;
617	Carbohydrate	HMDB00975	trehalose	11	118682509	rs592280	TREH	upstream	C	T	0.3753	0.430634	0.0298353	3.17e-47	2397	0.079964	24625756;
618	Nucleotide	HMDB03349	dihydroorotate	11	123062068	rs2276074	HSPA8	5 prime UTR	C	G	0.0882	0.250655	0.0323894	1e-14	6288	0.00943449	33031748;
620	Lipid	HMDB-glycosyl-N-(2-hydroxynervonoyl)-sphingosine (d18:1/24:1(2OH))	glycosyl-N-(2-hydroxynervonoyl)-sphingosine (d18:1/24:1(2OH))	11	129895735	rs3108963	NFRKB	upstream	A	G	0.1548	0.20896	0.0282606	1.42e-13	4901	0.0110322	33031748;
622	Amino Acid	HMDB00736	isobutyrylcarnitine; isobutyrylcarnitine (C4)	11	134253620	rs35181923	ACAD8	missense,NMD transcript	C	G	0.0084	0.64851	0.0816093	1.92e-15	9012	0.00695826	28263315; 33031748;
622	Amino Acid	HMDB00736	isobutyrylcarnitine; isobutyrylcarnitine (C4)	11	134259029	rs113488591	ACAD8	missense	G	C	0.0166	0.833172	0.057398	9.64e-48	9017	0.022834	28263315; 33031748;
623	Amino Acid	HMDB00043	betaine	12	184607	rs11061809	AC007406.3	upstream	C	G	0.294	-0.191266	0.0145862	2.78e-39	11502	0.0147289	28263315; 33031748;
623	Amino Acid	HMDB00043	betaine	12	210625	rs10848574	SLC6A12	intron,non coding transcript	A	G	0.3812	-0.204237	0.0139732	2.21e-48	11502	0.0182353	28263315; 33031748;
623	Lipid	HMDB01161	deoxycarnitine; butyrobetaine	12	226756	rs555044	SLC6A13	non coding transcript exon	A	C	0.2947	0.216769	0.0153476	2.7e-45	10457	0.0187197	28263315; 29610217; 33031748;31882771;24625756;
623	Amino Acid	HMDB02820	1-methylimidazoleacetate; 1-methyl-4-imidazoleacetate; methylimidazoleacetic acid	12	226756	rs555044	SLC6A13	non coding transcript exon	A	C	0.2747	0.158467	0.0169306	7.99e-21	8250	0.0105073	28263315; 33031748;
623	Lipid	HMDB01161	deoxycarnitine; butyrobetaine	12	239619	rs11062102	SLC6A13	intron,NMD transcript	C	T	0.5421	0.344866	0.0146467	1.39e-122	10457	0.0503479	28263315; 29610217; 33031748;31882771;24625756;
623	Amino Acid	HMDB02820	1-methylimidazoleacetate; 1-methyl-4-imidazoleacetate; methylimidazoleacetic acid	12	239619	rs11062102	SLC6A13	intron,NMD transcript	C	T	0.5438	0.313576	0.0159722	8.14e-86	8250	0.0446346	28263315; 33031748;
623	Amino Acid	HMDB-pyroglutamine	pyroglutamine	12	242301	rs11613331	SLC6A13	intron,NMD transcript	A	G	0.4066	0.175419	0.0158032	1.25e-28	9014	0.0134849	28263315; 33031748;
623	Lipid	HMDB01161	deoxycarnitine; butyrobetaine	12	242301	rs11613331	SLC6A13	intron,NMD transcript	A	G	0.4119	0.313623	0.0147296	1.34e-100	10457	0.0415526	28263315; 29610217; 33031748;31882771;24625756;
623	Amino Acid	HMDB02320	imidazole lactate; imidazolelactate	12	242301	rs11613331	SLC6A13	intron,NMD transcript	A	G	0.4271	0.184919	0.01645	2.56e-29	8199	0.0151784	28263315; 33031748;
623	Amino Acid	HMDB02820	1-methylimidazoleacetate; 1-methyl-4-imidazoleacetate; methylimidazoleacetic acid	12	242301	rs11613331	SLC6A13	intron,NMD transcript	A	G	0.427	0.301106	0.0159069	6.55e-80	8250	0.0416245	28263315; 33031748;
623	Nucleotide	HMDB03911	3-aminoisobutyrate; __Aminoisobutyrate	12	242301	rs11613331	SLC6A13	intron,NMD transcript	A	G	0.4124	0.158168	0.0187729	3.6e-17	6347	0.0110604	28263315; 33031748;26352407;31959995;
631	Lipid	HMDB04026	21-hydroxypregnenolone disulfate	12	21176827	rs11045818	SLCO1B1	synonymous	A	G	0.1121	-0.185434	0.0241378	1.56e-14	8767	0.00668679	33031748;
631	Lipid	HMDB-glycocholenate sulfate	glycocholenate sulfate	12	21176898	rs77271279	SLCO1B1	splice donor	T	G	0.0071	0.620498	0.0897698	4.78e-12	9005	0.00527762	28263315; 29610217; 33031748;31959995;
631	Lipid	HMDB00672	hexadecanedioate; hexadecanedioate (C16-DC)	12	21176898	rs77271279	SLCO1B1	splice donor	T	G	0.0069	0.615869	0.0882636	3e-12	9320	0.00519679	28263315; 29610217; 33031748;
631	Lipid	HMDB-1-linoleoyl-GPG (18:2)	1-linoleoyl-GPG (18:2)	12	21178615	rs4149056	SLCO1B1	missense	C	T	0.133	0.454181	0.0270273	2.26e-63	6069	0.0444614	33031748;
631	Lipid	HMDB-1-palmitoyl-GPG (16:0)	1-palmitoylglycerophosphoglycerol; 1-palmitoyl-GPG (16:0)	12	21178615	rs4149056	SLCO1B1	missense	C	T	0.1375	0.250571	0.0268576	1.06e-20	5983	0.0143395	33031748;
631	Lipid	HMDB-5alpha-androstan-3alpha,17beta-diol disulfate	5alpha-androstan-3alpha,17beta-diol disulfate	12	21178615	rs4149056	SLCO1B1	missense	C	T	0.1324	0.320361	0.0280402	3.13e-30	5269	0.0241748	33031748;
631	Lipid	HMDB-5alpha-androstan-3alpha,17beta-diol monosulfate (1)	5alpha-androstan-3alpha,17beta-diol monosulfate (1)	12	21178615	rs4149056	SLCO1B1	missense	C	T	0.1321	0.190838	0.0246077	8.82e-15	7230	0.00824998	33031748;
631	Lipid	HMDB-androstenediol (3alpha, 17alpha) monosulfate (3)	4-androsten-3alpha,17alpha-diol monosulfate (3); androstenediol (3alpha, 17alpha) monosulfate (3)	12	21178615	rs4149056	SLCO1B1	missense	C	T	0.131	0.27402	0.0237641	9.23e-31	7857	0.0166408	33031748;
631	Lipid	HMDB-deoxycholic acid (12 or 24)-sulfate	deoxycholic acid (12 or 24)-sulfate	12	21178615	rs4149056	SLCO1B1	missense	C	T	0.1593	0.481343	0.040814	4.21e-32	2269	0.057759	31959995
631	Lipid	HMDB-deoxycholic acid glucuronide	deoxycholic acid glucuronide	12	21178615	rs4149056	SLCO1B1	missense	C	T	0.1566	0.334612	0.0396508	3.2e-17	2376	0.0291009	31959995
631	Lipid	HMDB-glycochenodeoxycholate glucuronide (1)	glycochenodeoxycholate glucuronide (1)	12	21178615	rs4149056	SLCO1B1	missense	C	T	0.1337	0.98119	0.0263699	4.93e-303	6053	0.18615	33031748;31959995;29362361;
631	Lipid	HMDB-glycocholenate sulfate	glycocholenate sulfate	12	21178615	rs4149056	SLCO1B1	missense	C	T	0.1184	0.610853	0.0234012	3.33e-150	9014	0.0702799	28263315; 29610217; 33031748;31959995;
631	Lipid	HMDB-glycodeoxycholate 3-sulfate	glycodeoxycholate 3-sulfate; glycodeoxycholate sulfate	12	21178615	rs4149056	SLCO1B1	missense	C	T	0.1342	0.549685	0.027303	3.81e-90	5818	0.0651305	33031748;31959995;
631	Lipid	HMDB-hexadecenedioate (C16:1-DC)	hexadecenedioate (C16:1-DC)	12	21178615	rs4149056	SLCO1B1	missense	C	T	0.1563	0.56948	0.0397447	1.45e-46	2425	0.0780537	21886157
631	Lipid	HMDB-octadecadienedioate (C18:2-DC)	octadecadienedioate (C18:2-DC)	12	21178615	rs4149056	SLCO1B1	missense	C	T	0.1559	0.532035	0.0393148	1e-41	2431	0.070055	21886157
631	Lipid	HMDB-octadecenedioate (C18:1-DC)	octadecenedioate (C18:1-DC)	12	21178615	rs4149056	SLCO1B1	missense	C	T	0.156	0.531447	0.0398456	1.4e-40	2433	0.0681351	21886157
631	Lipid	HMDB-taurocholenate sulfate	taurocholenate sulfate	12	21178615	rs4149056	SLCO1B1	missense	C	T	0.1192	0.358047	0.023331	3.74e-53	8937	0.025676	28263315; 29610217; 33031748;31959995;
631	Cofactors and Vitamins	HMDB00488	bilirubin (E,Z or Z,E)	12	21178615	rs4149056	SLCO1B1	missense	C	T	0.1323	0.25723	0.0274048	6.21e-21	5870	0.014787	33031748;
631	Lipid	HMDB00493	5alpha-androstan-3beta,17beta-diol disulfate	12	21178615	rs4149056	SLCO1B1	missense	C	T	0.1191	0.203291	0.0231318	1.52e-18	8852	0.00864975	33031748;
631	Lipid	HMDB00672	hexadecanedioate; hexadecanedioate (C16-DC)	12	21178615	rs4149056	SLCO1B1	missense	C	T	0.1187	0.452855	0.0228582	2.37e-87	9329	0.0403738	28263315; 29610217; 33031748;
631	Lipid	HMDB00774	pregnenolone sulfate	12	21178615	rs4149056	SLCO1B1	missense	C	T	0.1331	0.236233	0.0239966	7.24e-23	7661	0.0124921	33031748;
631	Lipid	HMDB00782	octadecanedioate; octadecanedioate (C18-DC)	12	21178615	rs4149056	SLCO1B1	missense	C	T	0.1185	0.245613	0.0234976	1.42e-25	8913	0.0121099	29610217; 33031748;
631	Lipid	HMDB00872	tetradecanedioate; tetradecanedioate (C14-DC)	12	21178615	rs4149056	SLCO1B1	missense	C	T	0.1215	0.473976	0.0235217	2.66e-90	8678	0.044699	28263315; 29610217; 33031748;21886157;
631	Lipid	HMDB02639	glycolithocholate sulfate	12	21178615	rs4149056	SLCO1B1	missense	C	T	0.1189	0.231313	0.023314	3.35e-23	8964	0.0108623	31959995
631	Lipid	HMDB03818-2	4-androsten-3beta,17beta-diol disulfate (2); androstenediol (3beta,17beta) disulfate (2)	12	21178615	rs4149056	SLCO1B1	missense	C	T	0.1184	0.235247	0.023401	8.92e-24	9003	0.0111006	33031748;
631	Lipid	HMDB04026	21-hydroxypregnenolone disulfate	12	21178615	rs4149056	SLCO1B1	missense	C	T	0.1203	0.228721	0.0234943	2.13e-22	8779	0.0106802	33031748;
631	Lipid	HMDB11517	1-arachidonoylglycerophosphoethanolamine; 1-arachidonoyl-GPE (20:4n6); C20:4 LPE; C20_4_LPE	12	21178615	rs4149056	SLCO1B1	missense	C	T	0.1221	0.242656	0.0206883	9.04e-32	11270	0.0120597	33031748;
631	Lipid	HMDB61690	1-arachidonoylglycerophosphoinositol; 1-arachidonoyl-GPI (20:4)	12	21178615	rs4149056	SLCO1B1	missense	C	T	0.1183	0.16621	0.0234064	1.24e-12	9014	0.00556294	33031748;
631	Lipid	HMDB-deoxycholic acid (12 or 24)-sulfate	deoxycholic acid (12 or 24)-sulfate	12	21184677	rs7485550	SLCO1B1	intron	A	C	0.1712	-0.358714	0.0387668	2.18e-20	2269	0.0363629	31959995
631	Lipid	HMDB-1-linoleoyl-GPG (18:2)	1-linoleoyl-GPG (18:2)	12	21191379	rs35380692	SLCO1B1	intron	G	GA	0.1753	-0.23898	0.0241497	4.34e-23	6062	0.0158972	33031748;
631	Lipid	HMDB-glycochenodeoxycholate glucuronide (1)	glycochenodeoxycholate glucuronide (1)	12	21191379	rs35380692	SLCO1B1	intron	G	GA	0.1753	-0.465541	0.023666	3.8e-86	6046	0.0601526	33031748;31959995;29362361;
631	Lipid	HMDB-glycocholenate sulfate	glycocholenate sulfate	12	21191379	rs35380692	SLCO1B1	intron	G	GA	0.1657	-0.358138	0.0203712	3.47e-69	8999	0.0332052	28263315; 29610217; 33031748;31959995;
631	Lipid	HMDB-glycodeoxycholate 3-sulfate	glycodeoxycholate 3-sulfate; glycodeoxycholate sulfate	12	21191379	rs35380692	SLCO1B1	intron	G	GA	0.1746	-0.30249	0.024546	6.78e-35	5811	0.0254688	33031748;31959995;
631	Lipid	HMDB-hexadecenedioate (C16:1-DC)	hexadecenedioate (C16:1-DC)	12	21191379	rs35380692	SLCO1B1	intron	G	GA	0.2282	-0.366856	0.0335853	8.94e-28	2419	0.0470052	21886157
631	Lipid	HMDB-taurocholenate sulfate	taurocholenate sulfate	12	21191379	rs35380692	SLCO1B1	intron	G	GA	0.1667	-0.264744	0.0203308	9.19e-39	8922	0.0186511	28263315; 29610217; 33031748;31959995;
631	Lipid	HMDB00672	hexadecanedioate; hexadecanedioate (C16-DC)	12	21197755	rs11045856	SLCO1B1	intron	G	T	0.1685	-0.302913	0.0197329	3.51e-53	9322	0.024655	28263315; 29610217; 33031748;
631	Lipid	HMDB00774	pregnenolone sulfate	12	21197755	rs11045856	SLCO1B1	intron	G	T	0.1781	-0.159631	0.0211342	4.25e-14	7655	0.00739761	33031748;
631	Lipid	HMDB00782	octadecanedioate; octadecanedioate (C18-DC)	12	21197755	rs11045856	SLCO1B1	intron	G	T	0.1675	-0.203538	0.0203469	1.47e-23	8906	0.0111111	29610217; 33031748;
631	Lipid	HMDB00872	tetradecanedioate; tetradecanedioate (C14-DC)	12	21197755	rs11045856	SLCO1B1	intron	G	T	0.1683	-0.301713	0.0205524	8.64e-49	8671	0.0242511	28263315; 29610217; 33031748;21886157;
631	Lipid	HMDB-taurodeoxycholic acid 3-sulfate	taurodeoxycholic acid 3-sulfate	12	21204777	rs58310495	SLCO1B1	intron	T	C	0.1789	0.4687	0.0417936	3.46e-29	1965	0.060154	31959995
631	Lipid	HMDB-eicosenedioate (C20:1-DC)	eicosenedioate (C20:1-DC)	12	21204819	rs55695203	SLCO1B1	intron	C	G	0.1634	0.36055	0.0402839	3.55e-19	2298	0.0336851	21886157
631	Lipid	HMDB-isoursodeoxycholate sulfate (2)	isoursodeoxycholate sulfate (2)	12	21208653	rs12318075	SLCO1B1	intron	G	T	0.1834	0.382186	0.0428082	4.34e-19	1832	0.0416941	31959995
631	Lipid	HMDB-lithocholate sulfate (1)	lithocholate sulfate (1)	12	21218609	rs5796893;rs3060580;rs869263559	SLCO1B1	intron	A	ATGT	0.1741	0.268495	0.0385196	3.16e-12	2338	0.0203578	31959995
631	Lipid	HMDB-pregnen-diol disulfate	pregnen-diol disulfate; pregnenediol disulfate (C21H34O8S2); pregnen-diol disulfate C21H34O8S2	12	21227696	rs4149083	SLCO1B1	intron	T	A	0.1261	0.202241	0.0226529	4.35e-19	9003	0.00877555	33031748;
644	Amino Acid	HMDB00641	glutamine	12	56469986	rs2657880	SPRYD4	3 prime UTR	C	G	0.1748	-0.210789	0.0179895	1.04e-31	11216	0.0120931	28263315;22286219;
644	Peptide	HMDB11738	gamma-glutamylglutamine	12	56469986	rs2657880	SPRYD4	3 prime UTR	C	G	0.1726	-0.203373	0.0210427	4.26e-22	8171	0.0113024	33031748;
656	Amino Acid	HMDB00301	trans-urocanate; urocanic acid	12	95988866	rs7308827	HAL	intron,NMD transcript	G	A	0.1803	0.213549	0.0207008	5.97e-25	7811	0.0134411	28263315; 33031748;31959995;
659	Amino Acid	HMDB00159	phenylalanine	12	102851033	rs1718292	PAH	intron,non coding transcript	A	G	0.6607	-0.129694	0.0138988	1.05e-20	11810	0.00731885	33414548
659	Amino Acid	HMDB00159	phenylalanine	12	102920011	rs2173442	PAH	intron,non coding transcript	A	G	0.4198	-0.0915635	0.0136995	2.33e-11	11813	0.00376736	33414548
662	Amino Acid	HMDB00684	kynurenine; cmh_kynurenine; Kynurenine	12	111446804	rs3184504	SH2B3	missense	C	T	0.6512	-0.119062	0.0154397	1.24e-14	10642	0.00555675	33414548
666	Amino Acid	HMDB-methylsuccinoylcarnitine	methylsuccinoylcarnitine	12	120717819	rs12829722	UNC119B	intron	T	C	0.241	0.337219	0.0326581	5.39e-25	2411	0.0423499	31959995
666	Amino Acid	HMDB00730	isobutyrylglycine	12	120734088	rs34673751	ACADS	intron,non coding transcript	A	G	0.2631	-0.186499	0.0188294	3.97e-23	7160	0.0135162	33031748;
666	Amino Acid	HMDB00622	ethylmalonate	12	120737875	rs1800556	ACADS	missense	T	C	0.0325	0.416301	0.0452008	3.26e-20	7930	0.0105835	28263315; 33031748;31959995;10.1101/2020.02.14.948398;
666	Amino Acid	HMDB00622	ethylmalonate	12	120738280	rs1799958	ACADS	missense,splice region	A	G	0.2626	1.05615	0.0180088	0	7929	0.302541	28263315; 33031748;31959995;10.1101/2020.02.14.948398;
666	Lipid	HMDB02013	butyrylcarnitine; butyrylcarnitine (C4); C4 carnitine; C4_carnitine	12	120738280	rs1799958	ACADS	missense,splice region	A	G	0.266	0.845143	0.0175226	0	8365	0.217588	28263315; 33031748;21886157;
666	Amino Acid	HMDB01844	methylsuccinate	12	120742216	rs34708625	AC069234.1	intron,non coding transcript	C	T	0.2635	0.408207	0.0176653	3.87e-118	7908	0.0632519	28263315; 33031748;31959995;
666	Amino Acid	HMDB00407	alpha-hydroxyisovalerate; 2-hydroxy-3-methylbutyrate/hydroxyisovalerate	12	120988791	rs1169294	HNF1A	intron,NMD transcript	A	G	0.2968	0.111258	0.0160707	4.42e-12	9338	0.00510639	31959995
666	Amino Acid	HMDB00754	beta-hydroxyisovalerate	12	121891572	rs1168674	PSMD9; AC069503.2	intron,NMD transcript	T	C	0.8464	0.193517	0.0212859	9.78e-20	8976	0.00912413	33031748;
666	Amino Acid	HMDB00669	2-hydroxyphenylacetate	12	121905058	rs7314056	PSMD9; AC069503.2	intron,NMD transcript	C	T	0.8444	0.18486	0.0226649	3.46e-16	7455	0.00884448	33031748;
666	Amino Acid	HMDB00707	4-hydroxyphenylpyruvate; Hydroxyphenylpyruvate	12	121925875	rs1720067	WDR66	intron,non coding transcript	C	T	0.8423	-0.202453	0.022009	3.62e-20	8073	0.0103725	33031748; 33031748;31959995;
666	Cofactors and Vitamins	HMDB-carotene diol (1)	carotene diol (1)	12	124827879	rs10846744	SCARB1	intron,non coding transcript	C	G	0.2712	0.15692	0.0210198	8.31e-14	6179	0.0089389	33031748;
701	Amino Acid	HMDB12881	N-acetylcarnosine	13	95261421	rs9524869	ABCC4	intron,NMD transcript	G	C	0.3115	0.259858	0.0169238	3.3e-53	9181	0.0250365	28263315; 33031748; 33031748;
701	Amino Acid	HMDB12881	N-acetylcarnosine	13	95314726	rs72645867	RNY3P8	upstream	A	G	0.0567	-0.276268	0.0322889	1.17e-17	9181	0.00791074	28263315; 33031748; 33031748;
701	Amino Acid	HMDB12881	N-acetylcarnosine	13	95366292	rs4238314	-	intergenic	G	A	0.5646	0.116054	0.0152917	3.22e-14	9181	0.00623452	28263315; 33031748; 33031748;
705	Lipid	HMDB-glycodeoxycholate 3-sulfate	glycodeoxycholate 3-sulfate; glycodeoxycholate sulfate	13	103065958	rs55971546	SLC10A2	missense	T	C	0.0345	0.447353	0.0509302	1.58e-18	5818	0.0130874	33031748;
705	Lipid	HMDB02580	taurolithocholate 3-sulfate	13	103065958	rs55971546	SLC10A2	missense	T	C	0.0312	0.318661	0.043857	3.71e-13	8569	0.00612328	33031748;
705	Lipid	HMDB02639	glycolithocholate sulfate	13	103065958	rs55971546	SLC10A2	missense	T	C	0.0307	0.340951	0.0432837	3.35e-15	8966	0.00687293	33031748;
721	Amino Acid	HMDB-5-bromotryptophan	5-bromotryptophan	14	52514946	rs117463339	TXNDC16	missense	C	G	0.0132	-0.87356	0.102628	1.71e-17	3751	0.0189494	33031748;
721	Amino Acid	HMDB-6-bromotryptophan	6-bromotryptophan	14	52514946	rs117463339	TXNDC16	missense	C	G	0.0286	-0.820991	0.0866641	2.71e-21	2429	0.0356299	33031748;
722	Amino Acid	HMDB-3-methoxytyramine sulfate	3-methoxytyramine sulfate	14	54884467	rs8010461	GCH1	intron,non coding transcript	G	T	0.15	-0.225874	0.0248386	9.57e-20	6489	0.0125835	33031748;
722	Amino Acid	HMDB06275	dopamine sulfate (2); dopamine 3-O-sulfate	14	54884467	rs8010461	GCH1	intron,non coding transcript	G	T	0.1528	-0.415999	0.022038	1.78e-79	7913	0.0430895	28263315; 28263315; 28263315; 33031748;
722	Amino Acid	HMDB01434	3-methoxytyrosine	14	54886999	rs10498471	GCH1	intron,non coding transcript	A	G	0.1697	-0.150226	0.0199003	4.39e-14	8934	0.00633811	33031748;
724	Lipid	HMDB-palmitoyl dihydrosphingomyelin (d18:0/16:0)	palmitoyl dihydrosphingomyelin (d18:0/16:0)	14	63768838	rs7157785			T	G	0.2119	-0.210292	0.0223666	5.35e-21	6184	0.0140934	33031748;
724	Lipid	HMDB-sphingomyelin (d17:1/16:0, d18:1/15:0, d16:1/17:0)	sphingomyelin (d17:1/16:0, d18:1/15:0, d16:1/17:0)	14	63772911	rs12878001			G	T	0.2122	0.316694	0.0223403	1.29e-45	6184	0.0314733	33031748;
724	Lipid	HMDB-sphingomyelin (d17:2/16:0, d18:2/15:0)	sphingomyelin (d17:2/16:0, d18:2/15:0)	14	63772911	rs12878001			G	T	0.212	0.211076	0.0223493	3.57e-21	6162	0.0142688	33031748;
724	Lipid	HMDB-sphingomyelin (d18:1/17:0, d17:1/18:0, d19:1/16:0)	sphingomyelin (d18:1/17:0, d17:1/18:0, d19:1/16:0)	14	63772911	rs12878001			G	T	0.2122	0.15171	0.0223482	1.13e-11	6184	0.00739688	33031748;
724	Lipid	HMDB-sphingomyelin (d18:1/19:0, d19:1/18:0)	sphingomyelin (d18:1/19:0, d19:1/18:0)	14	63772911	rs12878001			G	T	0.2121	0.209047	0.0223632	8.95e-21	6171	0.0139624	33031748;
724	Lipid	HMDB-sphingomyelin (d18:1/21:0, d17:1/22:0, d16:1/23:0)	sphingomyelin (d18:1/21:0, d17:1/22:0, d16:1/23:0)	14	63772911	rs12878001			G	T	0.2122	0.265703	0.0223193	1.12e-32	6184	0.0224038	28263315; 33031748;
724	Lipid	HMDB-sphingomyelin (d18:1/22:2, d18:2/22:1, d16:1/24:2)	sphingomyelin (d18:1/22:2, d18:2/22:1, d16:1/24:2)	14	63772911	rs12878001			G	T	0.2122	0.178853	0.0223376	1.18e-15	6184	0.0102606	33031748;
724	Lipid	HMDB-sphingomyelin (d18:2/21:0, d16:2/23:0)	sphingomyelin (d18:2/21:0, d16:2/23:0)	14	63772911	rs12878001			G	T	0.2122	0.155539	0.0223336	3.3e-12	6184	0.00778206	33031748;
724	Lipid	HMDB-sphingomyelin (d18:2/23:1)	sphingomyelin (d18:2/23:1)	14	63772911	rs12878001			G	T	0.2122	0.165676	0.0223184	1.14e-13	6184	0.00883225	33031748;
724	Lipid	HMDB12097	myristoyl sphingomyelin; sphingomyelin (d18:1/14:0, d16:1/16:0); C14:0 SM; C14_0_SM	14	63772911	rs12878001			G	T	0.2126	0.390499	0.017542	8.87e-110	10182	0.0464097	28263315; 33031748;
724	Lipid	HMDB12102	sphingomyelin (d18:1/20:0, d16:1/22:0); C20:0 SM	14	63772911	rs12878001			G	T	0.2167	0.224259	0.0202821	2.03e-28	7435	0.0161773	28263315; 33031748;
724	Lipid	HMDB12104	euricoyl sphingomyelin; sphingomyelin (d18:1/22:1, d18:2/22:0, d16:1/24:1); C22:1 SM; C22_1_SM	14	63772911	rs12878001			G	T	0.2127	0.157335	0.0175308	2.84e-19	10181	0.00784939	33031748;
726	Lipid	HMDB-1-(1-enyl-palmitoyl)-2-oleoyl-GPC (P-16:0/18:1)	1-(1-enyl-palmitoyl)-2-oleoyl-GPC (P-16:0/18:1)	14	67509105	rs1077989	TMEM229B	intron,NMD transcript	C	A	0.4871	-0.153569	0.0184546	8.69e-17	6184	0.0110737	33031748;
726	Lipid	HMDB11206	1-(1-enyl-palmitoyl)-2-palmitoyl-GPC (P-16:0/16:0)	14	67509105	rs1077989	TMEM229B	intron,NMD transcript	C	A	0.4871	-0.424242	0.0184616	7.44e-117	6184	0.0786744	28263315; 33031748;
726	Lipid	HMDB11207	1-(1-enyl-palmitoyl)-2-palmitoleoyl-GPC (P-16:0/16:1)	14	67509105	rs1077989	TMEM229B	intron,NMD transcript	C	A	0.4871	-0.373368	0.0184874	1.06e-90	6166	0.0620445	33031748;
726	Lipid	HMDB11220	1-(1-enyl-palmitoyl)-2-arachidonoyl-GPC (P-16:0/20:4); C36:5 PC plasmalogen-B	14	67509105	rs1077989	TMEM229B	intron,NMD transcript	C	A	0.4763	-0.22177	0.0169675	4.87e-39	7435	0.0224607	33031748;
727	Lipid	HMDB00138	glycocholate; cmh_glycocholate; Glycocholate	14	69842836	rs74060575	-	intergenic	T	C	0.0104	0.445532	0.0651139	7.79e-12	11460	0.00406869	29610217;
738	Amino Acid	HMDB00168	asparagine	14	104104717	rs8012505	ASPG	missense	G	C	0.1147	0.507143	0.0217575	3.6e-120	10658	0.0485037	33031748;
738	Amino Acid	HMDB06028	N-acetylasparagine	14	104104717	rs8012505	ASPG	missense	G	C	0.1098	0.300867	0.0289871	3.08e-25	6179	0.0171362	33031748;
738	Amino Acid	HMDB00168	asparagine	14	104118849	rs71462610;rs751972812;rs71129206	MIR203B	upstream	T	TGA	0.4275	-0.227223	0.0145427	4.95e-55	10664	0.0223803	33031748;
747	Amino Acid	HMDB00688	isovalerylcarnitine; isovalerylcarnitine (C5); C5 carnitine; C5_carnitine	15	40412960	rs2289329	IVD	intron,NMD transcript	C	T	0.3774	-0.184583	0.014821	1.33e-35	10617	0.0143987	24816252; 33031748;21886157;
748	Amino Acid	HMDB00064	creatine	15	45368560	rs1153855	GATM	intron,non coding transcript	G	C	0.5426	0.131436	0.014491	1.19e-19	11814	0.00691543	33031748;24625756;
748	Amino Acid	HMDB00670	homoarginine	15	45373455	rs2433611	GATM	intron,NMD transcript	A	C	0.4392	0.335272	0.0166122	1.4e-90	9064	0.0430064	28263315; 33031748;
748	Amino Acid	HMDB00064	creatine	15	45425847	rs2453547	C15orf48	upstream	T	C	0.0869	0.285803	0.0279128	1.32e-24	11814	0.00879613	33031748;24625756;
753	Lipid	HMDB11130	1-stearoylglycerophosphoethanolamine; 1-stearoyl-GPE (18:0); C18:0 LPE; C18_0_LPE	15	58289949	rs16940017	ALDH1A2	intron,non coding transcript	A	T	0.1393	-0.162561	0.0192918	3.56e-17	11255	0.00626918	28263315; 29610217; 33031748;
753	Lipid	HMDB11503	1-palmitoylglycerophosphoethanolamine; 1-palmitoyl-GPE (16:0); C16:0 LPE; C16_0_LPE	15	58289949	rs16940017	ALDH1A2	intron,non coding transcript	A	T	0.1395	-0.183182	0.019272	2e-21	11272	0.00795143	28263315; 33031748;
753	Lipid	HMDB05320	1-palmitoyl-2-oleoyl-GPE (16:0/18:1)	15	58290341	rs1973688	ALDH1A2	intron,non coding transcript	T	C	0.2867	-0.14087	0.0204194	5.24e-12	6152	0.00767695	28263315; 33031748;
753	Lipid	HMDB05322	1-palmitoyl-2-linoleoyl-GPE (16:0/18:2)	15	58290341	rs1973688	ALDH1A2	intron,non coding transcript	T	C	0.2865	-0.152714	0.0203532	6.23e-14	6184	0.00902171	28263315; 33031748;
753	Lipid	HMDB05323	1-palmitoyl-2-arachidonoyl-GPE (16:0/20:4)	15	58290341	rs1973688	ALDH1A2	intron,non coding transcript	T	C	0.2865	-0.174931	0.0203998	9.9e-18	6184	0.0117512	28263315; 33031748;
753	Lipid	HMDB08994	1-stearoyl-2-linoleoyl-GPE (18:0/18:2); C36:2 PE	15	58290341	rs1973688	ALDH1A2	intron,non coding transcript	T	C	0.2995	-0.129604	0.0185016	2.47e-12	7435	0.00655665	28263315; 33031748;
753	Lipid	HMDB09003	1-stearoyl-2-arachidonoyl-GPE (18:0/20:4); C38:4 PE	15	58290341	rs1973688	ALDH1A2	intron,non coding transcript	T	C	0.2995	-0.141601	0.0185217	2.09e-14	7435	0.00779992	28263315; 33031748;
753	Lipid	HMDB05324	1-palmitoyl-2-docosahexaenoyl-GPE (16:0/22:6)	15	58386313	rs10468017	ALDH1A2	intron,non coding transcript	T	C	0.2735	0.344275	0.0321433	9.08e-27	2433	0.0450276	28263315;
753	Lipid	HMDB05334	1-stearoyl-2-docosahexaenoyl-GPE (18:0/22:6)	15	58386313	rs10468017	ALDH1A2	intron,non coding transcript	T	C	0.2741	0.240446	0.03219	8.04e-14	2419	0.0225452	28263315;
753	Lipid	HMDB11130	1-stearoylglycerophosphoethanolamine; 1-stearoyl-GPE (18:0); C18:0 LPE; C18_0_LPE	15	58386313	rs10468017	ALDH1A2	intron,non coding transcript	T	C	0.2323	0.230838	0.0160867	1.07e-46	11255	0.0179664	28263315; 29610217; 33031748;
753	Lipid	HMDB05320	1-palmitoyl-2-oleoyl-GPE (16:0/18:1)	15	58386521	rs261290	ALDH1A2	intron,non coding transcript	C	T	0.6665	-0.256406	0.0192975	2.75e-40	6152	0.0278968	28263315; 33031748;
753	Lipid	HMDB05322	1-palmitoyl-2-linoleoyl-GPE (16:0/18:2)	15	58386521	rs261290	ALDH1A2	intron,non coding transcript	C	T	0.6667	-0.290642	0.019227	1.26e-51	6184	0.035634	28263315; 33031748;
753	Lipid	HMDB05323	1-palmitoyl-2-arachidonoyl-GPE (16:0/20:4)	15	58386521	rs261290	ALDH1A2	intron,non coding transcript	C	T	0.6667	-0.334505	0.0192715	1.73e-67	6184	0.0464563	28263315; 33031748;
753	Lipid	HMDB11507	1-linoleoylglycerophosphoethanolamine; 1-linoleoyl-GPE (18:2); C18:2 LPE; C18_2_LPE	15	58387469	rs7350789	ALDH1A2	intron,non coding transcript	A	G	0.3399	0.123049	0.0142187	4.97e-18	11268	0.00660258	33031748;
753	Lipid	HMDB11517	1-arachidonoylglycerophosphoethanolamine; 1-arachidonoyl-GPE (20:4n6); C20:4 LPE; C20_4_LPE	15	58387469	rs7350789	ALDH1A2	intron,non coding transcript	A	G	0.3399	0.154144	0.0142308	2.44e-27	11272	0.0103014	33031748;
753	Lipid	HMDB08993	1-stearoyl-2-oleoyl-GPE (18:0/18:1); C36:1 PE	15	58387608	rs71884092;rs58719229	ALDH1A2	intron,non coding transcript	C	CAGA	0.335	0.20562	0.0175662	1.2e-31	7429	0.0181094	33031748;
753	Lipid	HMDB08994	1-stearoyl-2-linoleoyl-GPE (18:0/18:2); C36:2 PE	15	58387608	rs71884092;rs58719229	ALDH1A2	intron,non coding transcript	C	CAGA	0.335	0.239737	0.017596	2.86e-42	7435	0.0243585	28263315; 33031748;
753	Lipid	HMDB09003	1-stearoyl-2-arachidonoyl-GPE (18:0/20:4); C38:4 PE	15	58387608	rs71884092;rs58719229	ALDH1A2	intron,non coding transcript	C	CAGA	0.335	0.280413	0.0176181	4.9e-57	7435	0.0329491	28263315; 33031748;
753	Lipid	HMDB11129	2-stearoylglycerophosphoethanolamine; 2-stearoyl-GPE (18:0)	15	58387608	rs71884092;rs58719229	ALDH1A2	intron,non coding transcript	C	CAGA	0.3345	0.193814	0.0170057	4.33e-30	7926	0.0161237	33031748;
753	Lipid	HMDB11506	1-oleoylglycerophosphoethanolamine; 1-oleoyl-GPE (18:1); C18:1 LPE; C18_1_LPE	15	58387608	rs71884092;rs58719229	ALDH1A2	intron,non coding transcript	C	CAGA	0.3399	0.152672	0.0142164	6.67e-27	11265	0.010134	33031748;
753	Lipid	HMDB-2-palmitoylglycerophosphoethanolamine	2-palmitoylglycerophosphoethanolamine	15	58387979	rs261291	ALDH1A2	intron,non coding transcript	C	T	0.3917	0.229682	0.0278016	1.44e-16	2724	0.0244433	33031748;
753	Lipid	HMDB11130	1-stearoylglycerophosphoethanolamine; 1-stearoyl-GPE (18:0); C18:0 LPE; C18_0_LPE	15	58387979	rs261291	ALDH1A2	intron,non coding transcript	C	T	0.3813	0.206413	0.0138328	2.37e-50	11255	0.0193999	28263315; 29610217; 33031748;
753	Lipid	HMDB11503	1-palmitoylglycerophosphoethanolamine; 1-palmitoyl-GPE (16:0); C16:0 LPE; C16_0_LPE	15	58387979	rs261291	ALDH1A2	intron,non coding transcript	C	T	0.3811	0.217127	0.013818	1.23e-55	11272	0.021435	28263315; 33031748;
753	Lipid	HMDB11503	1-palmitoylglycerophosphoethanolamine; 1-palmitoyl-GPE (16:0); C16:0 LPE; C16_0_LPE	15	58391343	rs12905732	ALDH1A2	intron,non coding transcript	C	G	0.1676	0.240502	0.0180296	1.37e-40	11272	0.0155403	28263315; 33031748;
753	Lipid	HMDB05320	1-palmitoyl-2-oleoyl-GPE (16:0/18:1)	15	58407738	rs13329672	ALDH1A2	intron,non coding transcript	T	C	0.2589	0.202982	0.0209344	3.13e-22	6152	0.015052	28263315; 33031748;
753	Lipid	HMDB05322	1-palmitoyl-2-linoleoyl-GPE (16:0/18:2)	15	58407738	rs13329672	ALDH1A2	intron,non coding transcript	T	C	0.2588	0.232651	0.020857	6.8e-29	6184	0.0197237	28263315; 33031748;
753	Lipid	HMDB05323	1-palmitoyl-2-arachidonoyl-GPE (16:0/20:4)	15	58407738	rs13329672	ALDH1A2	intron,non coding transcript	T	C	0.2588	0.255617	0.0209045	2.21e-34	6184	0.0236078	28263315; 33031748;
753	Lipid	HMDB08993	1-stearoyl-2-oleoyl-GPE (18:0/18:1); C36:1 PE	15	58407738	rs13329672	ALDH1A2	intron,non coding transcript	T	C	0.2671	0.180862	0.0188202	7.26e-22	7429	0.0122787	33031748;
753	Lipid	HMDB08994	1-stearoyl-2-linoleoyl-GPE (18:0/18:2); C36:2 PE	15	58407738	rs13329672	ALDH1A2	intron,non coding transcript	T	C	0.2671	0.200838	0.0188501	1.66e-26	7435	0.0150383	28263315; 33031748;
753	Lipid	HMDB09003	1-stearoyl-2-arachidonoyl-GPE (18:0/20:4); C38:4 PE	15	58407738	rs13329672	ALDH1A2	intron,non coding transcript	T	C	0.2671	0.228001	0.018873	1.33e-33	7435	0.0192517	28263315; 33031748;
753	Lipid	HMDB05323	1-palmitoyl-2-arachidonoyl-GPE (16:0/20:4)	15	58425229	rs16940262	LIPC; ALDH1A2	intron,non coding transcript	C	T	0.5389	0.138878	0.0183823	4.19e-14	6184	0.00914549	28263315; 33031748;
753	Lipid	HMDB09003	1-stearoyl-2-arachidonoyl-GPE (18:0/20:4); C38:4 PE	15	58425229	rs16940262	LIPC; ALDH1A2	intron,non coding transcript	C	T	0.5311	0.130288	0.0167199	6.58e-15	7435	0.00810076	28263315; 33031748;
753	Lipid	HMDB11506	1-oleoylglycerophosphoethanolamine; 1-oleoyl-GPE (18:1); C18:1 LPE; C18_1_LPE	15	58430391	rs35980001;rs397821255	LIPC; ALDH1A2	intron,non coding transcript	GC	G	0.2911	0.154532	0.0152538	4.04e-24	11264	0.00902919	33031748;
753	Lipid	HMDB11507	1-linoleoylglycerophosphoethanolamine; 1-linoleoyl-GPE (18:2); C18:2 LPE; C18_2_LPE	15	58430391	rs35980001;rs397821255	LIPC; ALDH1A2	intron,non coding transcript	GC	G	0.2911	0.111715	0.0152467	2.35e-13	11267	0.00474242	33031748;
753	Lipid	HMDB05320	1-palmitoyl-2-oleoyl-GPE (16:0/18:1)	15	58431740	rs2070895	LIPC; ALDH1A2	intron,non coding transcript	A	G	0.3609	0.263176	0.0197085	1.13e-40	6152	0.0281681	28263315; 33031748;
753	Lipid	HMDB05322	1-palmitoyl-2-linoleoyl-GPE (16:0/18:2)	15	58431740	rs2070895	LIPC; ALDH1A2	intron,non coding transcript	A	G	0.361	0.30184	0.0196564	3.24e-53	6184	0.0367303	28263315; 33031748;
753	Lipid	HMDB05323	1-palmitoyl-2-arachidonoyl-GPE (16:0/20:4)	15	58431740	rs2070895	LIPC; ALDH1A2	intron,non coding transcript	A	G	0.361	0.358612	0.0197047	5.22e-74	6184	0.0508374	28263315; 33031748;
753	Lipid	HMDB05324	1-palmitoyl-2-docosahexaenoyl-GPE (16:0/22:6)	15	58431740	rs2070895	LIPC; ALDH1A2	intron,non coding transcript	A	G	0.2207	0.300431	0.0350564	1.04e-17	2433	0.0293021	28263315;
753	Lipid	HMDB08993	1-stearoyl-2-oleoyl-GPE (18:0/18:1); C36:1 PE	15	58431740	rs2070895	LIPC; ALDH1A2	intron,non coding transcript	A	G	0.3547	0.197063	0.0179807	5.97e-28	7429	0.0159112	33031748;
753	Lipid	HMDB08994	1-stearoyl-2-linoleoyl-GPE (18:0/18:2); C36:2 PE	15	58431740	rs2070895	LIPC; ALDH1A2	intron,non coding transcript	A	G	0.3545	0.239732	0.0180165	2.13e-40	7435	0.0232601	28263315; 33031748;
753	Lipid	HMDB09003	1-stearoyl-2-arachidonoyl-GPE (18:0/20:4); C38:4 PE	15	58431740	rs2070895	LIPC; ALDH1A2	intron,non coding transcript	A	G	0.3545	0.295569	0.0180433	2.61e-60	7435	0.0348343	28263315; 33031748;
753	Lipid	HMDB11129	2-stearoylglycerophosphoethanolamine; 2-stearoyl-GPE (18:0)	15	58431740	rs2070895	LIPC; ALDH1A2	intron,non coding transcript	A	G	0.3446	0.166023	0.0175649	3.33e-21	7926	0.0111461	33031748;
753	Lipid	HMDB11130	1-stearoylglycerophosphoethanolamine; 1-stearoyl-GPE (18:0); C18:0 LPE; C18_0_LPE	15	58431740	rs2070895	LIPC; ALDH1A2	intron,non coding transcript	A	G	0.3486	0.207447	0.0147764	8.98e-45	11255	0.0172106	28263315; 29610217; 33031748;
753	Lipid	HMDB11503	1-palmitoylglycerophosphoethanolamine; 1-palmitoyl-GPE (16:0); C16:0 LPE; C16_0_LPE	15	58431740	rs2070895	LIPC; ALDH1A2	intron,non coding transcript	A	G	0.3487	0.223677	0.014763	7.44e-52	11272	0.0199588	28263315; 33031748;
753	Lipid	HMDB11517	1-arachidonoylglycerophosphoethanolamine; 1-arachidonoyl-GPE (20:4n6); C20:4 LPE; C20_4_LPE	15	58431740	rs2070895	LIPC; ALDH1A2	intron,non coding transcript	A	G	0.3487	0.139877	0.0147736	2.85e-21	11272	0.00789011	33031748;
753	Lipid	HMDB-2-palmitoylglycerophosphoethanolamine	2-palmitoylglycerophosphoethanolamine	15	58438954	rs261342	LIPC; ALDH1A2; LIPC-AS1	intron,non coding transcript	C	G	0.5705	-0.220762	0.0301439	2.41e-13	2724	0.0193096	33031748;
754	Energy	HMDB61717	succinylcarnitine; succinylcarnitine (C4-DC)	15	63136887	rs1126308	RPS27L; LACTB	intron,non coding transcript	C	A	0.3697	-0.379822	0.0161057	5.74e-123	8969	0.0583888	28263315; 33031748;31959995;
754	Energy	HMDB61717	succinylcarnitine; succinylcarnitine (C4-DC)	15	63141567	rs2729835	LACTB	missense	A	G	0.6259	-0.349228	0.0154467	3.56e-113	8969	0.0539179	28263315; 33031748;31959995;
758	Xenobiotics	HMDB01847	caffeine	15	74735539	rs2472297	-	intergenic	T	C	0.1497	-0.141721	0.0207372	8.25e-12	9652	0.00481569	5075865
758	Amino Acid	HMDB13130	glutarylcarnitine (C5); glutarylcarnitine (C5-DC); C5-DC carnitine; C5_DC_carnitine	15	76246118	rs77633900	ETFA	intron,NMD transcript	C	G	0.0552	0.242525	0.0302436	1.07e-15	10604	0.0060277	33031748;
758	Nucleotide	HMDB03349	dihydroorotate	15	78265050	rs113594982	DNAJA4	intron,NMD transcript	T	C	0.0879	-0.433042	0.031418	3.21e-43	6283	0.0293494	28263315; 33031748;
758	Nucleotide	HMDB03349	dihydroorotate	15	78270761	rs3169166	DNAJA4	intron,NMD transcript	C	A	0.3752	-0.293967	0.0183928	1.69e-57	6288	0.0390386	28263315; 33031748;
758	Amino Acid	HMDB00450	5-hydroxylysine	15	78510715	rs7164594	HYKK	intron,NMD transcript	T	C	0.3774	-0.43873	0.0191414	2.91e-116	6348	0.0764323	28263315; 33031748;
758	Amino Acid	HMDB00450	5-hydroxylysine	15	78515065	rs183603441	HYKK	stop gained,NMD transcript	A	T	0.0096	1.27817	0.0903147	1.8e-45	6348	0.0305866	28263315; 33031748;
758	Amino Acid	HMDB00450	5-hydroxylysine	15	78531026	rs12915428	HYKK	intron	A	G	0.3197	0.381524	0.0191673	3.69e-88	6348	0.0587478	28263315; 33031748;
758	Amino Acid	HMDB00450	5-hydroxylysine	15	78533575	rs3885951	HYKK	missense	G	A	0.0876	0.705212	0.0312454	8.52e-113	6348	0.074286	28263315; 33031748;
760	Nucleotide	HMDB00089	cytidine	15	84887769	rs8187737	SLC28A1	synonymous	T	C	0.0116	-0.545756	0.078921	4.67e-12	7620	0.00623649	33031748;
760	Nucleotide	HMDB05923	N4-acetylcytidine	15	84887769	rs8187737	SLC28A1	synonymous	T	C	0.0124	-0.529335	0.0734819	5.86e-13	8192	0.0062946	33031748;
760	Nucleotide	HMDB05923	N4-acetylcytidine	15	84962169	rs112595560			G	A	0.0759	-0.274294	0.0296731	2.38e-20	8192	0.0103231	33031748;
760	Nucleotide	HMDB00089	cytidine	15	84969430	rs72754984			A	C	0.0602	-0.28481	0.0342547	9.21e-17	7619	0.00899189	33031748;
766	Amino Acid	HMDB01301	S-1-pyrroline-5-carboxylate	16	179727	rs187541509	HBQ1	upstream	T	A	0.026	-0.398689	0.0578219	5.38e-12	6152	0.00766875	33031748;
770	Lipid	HMDB-1-dihomo-linolenylglycerol (20:3)	1-dihomo-linolenylglycerol (alpha, gamma); 1-dihomo-linolenylglycerol (20:3)	16	15044556	rs3803573	NTAN1	non coding transcript exon	T	C	0.3599	-0.129166	0.0171526	5.06e-14	7836	0.00718475	33031748;
770	Lipid	HMDB02925	dihomo-linolenate (20:3n3 or n6); eicosatrienoate	16	15078261	rs11644601	RRN3	intron,non coding transcript	C	T	0.2048	0.161264	0.0186654	5.63e-18	9354	0.00791682	24816252; 33031748;
770	Energy	HMDB61717	succinylcarnitine; succinylcarnitine (C4-DC)	16	16029602	rs924135	ABCC1	intron,non coding transcript	T	A	0.5577	0.144693	0.01503	6.15e-22	8969	0.0102275	33031748;
770	Amino Acid	HMDB-cys-gly, oxidized	cys-gly, oxidized	16	16032907	rs924138	ABCC1	intron,non coding transcript	C	T	0.5648	0.19914	0.0170266	1.34e-31	7081	0.018952	33031748;
771	Amino Acid	HMDB02302	indolepropionate; indole-3-propionate; cmh_indole_pro; Indole_3_propanoate	16	20463956	rs7185111	ACSM2A	intron,NMD transcript	G	C	0.3314	-0.15588	0.0154398	5.76e-24	10142	0.00995012	28263315; 24816252; 33031748;
771	Amino Acid	HMDB13240	indoleacetylglutamine	16	20463956	rs7185111	ACSM2A	intron,NMD transcript	G	C	0.3299	0.197673	0.0175118	1.51e-29	6777	0.0184545	33031748;31959995;
771	Amino Acid	HMDB02096	indolebutyrate	16	20464245	rs1910802	ACSM2A	intron,NMD transcript	A	T	0.3408	-0.277333	0.0377955	2.17e-13	1721	0.0303365	33031748;
771	Xenobiotics	HMDB00764	3-phenylpropionate (hydrocinnamate); hydrocinnamate	16	20465571	rs34655000	ACSM2A	missense,NMD transcript	A	G	0.0147	0.420526	0.0625641	1.8e-11	8908	0.00504613	24816252
771	Amino Acid	HMDB02302	indolepropionate; indole-3-propionate; cmh_indole_pro; Indole_3_propanoate	16	20465571	rs34655000	ACSM2A	missense,NMD transcript	A	G	0.0151	0.56633	0.0575526	7.56e-23	10142	0.00945711	28263315; 24816252; 33031748;
771	Amino Acid	HMDB02302	indolepropionate; indole-3-propionate; cmh_indole_pro; Indole_3_propanoate	16	20465682	rs59261767	ACSM2A	stop gained,NMD transcript	T	C	0.0105	0.63728	0.0703527	1.32e-19	10142	0.00802558	28263315; 24816252; 33031748;
771	Lipid	HMDB-3-hydroxyhexanoate	3-hydroxyhexanoate	16	20473857	rs9806821	ACSM2A	intron,NMD transcript	A	T	0.298	-0.131016	0.0193878	1.4e-11	6518	0.00695741	33031748;
771	Amino Acid	HMDB-indoleacetoylcarnitine	indoleacetoylcarnitine	16	20480678	rs9924150	ACSM2A	missense	G	A	0.891	0.526492	0.0533903	6.13e-23	1867	0.0495067	33031748;
771	Amino Acid	HMDB02096	indolebutyrate	16	20480678	rs9924150	ACSM2A	missense	G	A	0.8849	-0.430624	0.0536271	9.75e-16	1720	0.036134	33031748;
771	Amino Acid	HMDB02302	indolepropionate; indole-3-propionate; cmh_indole_pro; Indole_3_propanoate	16	20480678	rs9924150	ACSM2A	missense	G	A	0.8957	-0.289094	0.0231984	1.21e-35	10137	0.0150887	28263315; 24816252; 33031748;
771	Amino Acid	HMDB13240	indoleacetylglutamine	16	20480678	rs9924150	ACSM2A	missense	G	A	0.9111	0.387441	0.0288629	4.4e-41	6775	0.0259074	33031748;31959995;
771	Lipid	HMDB-3-hydroxyhexanoate	3-hydroxyhexanoate	16	20488632	rs117729213	AC137056.2	non coding transcript exon	T	C	0.0226	0.462788	0.0593282	6.17e-15	6517	0.00925036	33031748;
771	Amino Acid	HMDB02243	picolinate	16	20542926	rs77922582	ACSM2B	synonymous	A	G	0.0516	0.55239	0.0424416	1e-38	5793	0.0284111	33031748;
771	Amino Acid	HMDB00209	phenylacetate	16	20544152	rs7499306	ACSM2B	intron,non coding transcript	C	T	0.0589	0.344083	0.0339332	3.67e-24	8163	0.0124392	24625756;
771	Amino Acid	HMDB00754	beta-hydroxyisovalerate	16	20546312	rs7499358	ACSM2B	intron,non coding transcript	T	A	0.0576	0.295061	0.0325885	1.38e-19	8978	0.00904836	33031748;
771	Amino Acid	HMDB02243	picolinate	16	20592578	rs11640049	ACSM5P1	non coding transcript exon	G	A	0.0528	0.310244	0.0419704	1.45e-13	5794	0.00934255	33031748;
774	Xenobiotics	HMDB-propyl 4-hydroxybenzoate sulfate	propyl 4-hydroxybenzoate sulfate	16	28553948	rs67340371	SGF29	5 prime UTR	G	GA	0.519	-0.130698	0.0165441	2.79e-15	7353	0.00841623	33031748; 33031748;
774	Xenobiotics	HMDB-propyl 4-hydroxybenzoate sulfate	propyl 4-hydroxybenzoate sulfate	16	28558729	rs13331691	SGF29	intron,NMD transcript	G	A	0.0797	0.288255	0.0307787	7.58e-21	7353	0.0117879	33031748; 33031748;
774	Xenobiotics	HMDB-o-cresol sulfate	o-cresol sulfate	16	28563294	rs480400	SGF29	intron,NMD transcript	G	A	0.5275	-0.103264	0.015094	7.84e-12	8717	0.00534067	33031748;
774	Xenobiotics	HMDB-methyl-4-hydroxybenzoate sulfate	methyl-4-hydroxybenzoate sulfate	16	28573241	rs9929532	SGF29	intron,NMD transcript	G	C	0.0178	0.44065	0.0576691	2.16e-14	8894	0.00652171	33031748;
774	Xenobiotics	HMDB-propyl 4-hydroxybenzoate sulfate	propyl 4-hydroxybenzoate sulfate	16	28588695	rs13329926	SGF29	splice region,intron,NMD transcript	C	G	0.0194	1.0572	0.0617539	1.06e-65	7353	0.0383304	33031748; 33031748;
774	Xenobiotics	HMDB-propyl 4-hydroxybenzoate sulfate	propyl 4-hydroxybenzoate sulfate	16	28606164	rs1801030	SULT1A1	missense	T	C	0.928	-0.534972	0.0378123	1.92e-45	7338	0.026554	33031748; 33031748;
774	Xenobiotics	HMDB-propyl 4-hydroxybenzoate sulfate	propyl 4-hydroxybenzoate sulfate	16	30590998	rs59385041	AC093249.2	intron,non coding transcript	A	G	0.1311	-0.204503	0.0298487	7.32e-12	7353	0.00634337	33031748; 33031748;
782	Lipid	HMDB11206	1-(1-enyl-palmitoyl)-2-palmitoyl-GPC (P-16:0/16:0)	16	56959412	rs3764261	CETP	upstream	A	C	0.3119	0.143723	0.0196686	2.73e-13	6184	0.00856053	33031748;
783	Amino Acid	HMDB02320	imidazole lactate; imidazolelactate	16	58716700	rs1058192	GOT2	synonymous	A	G	0.7007	-0.141917	0.0174418	4.06e-16	8199	0.00801005	28263315; 28263315; 33031748;31959995;
783	Amino Acid	HMDB00779	phenyllactate (PLA); phenyllactate	16	58718562	rs11076256	GOT2	missense	T	C	0.0566	0.550199	0.0323448	6.87e-65	9187	0.0305345	28263315; 33031748;
783	Amino Acid	HMDB02320	imidazole lactate; imidazolelactate	16	58718562	rs11076256	GOT2	missense	T	C	0.0582	0.691422	0.0338635	1.16e-92	8199	0.0483862	28263315; 28263315; 33031748;31959995;
783	Amino Acid	HMDB00779	phenyllactate (PLA); phenyllactate	16	58734951	rs1646260	AC092378.1	intron,non coding transcript	C	T	0.7297	-0.128537	0.0168611	2.47e-14	9187	0.00628597	28263315; 33031748;
788	Amino Acid	HMDB01325	N-6-trimethyllysine; N6,N6,N6-trimethyllysine; N6.N6.N6-trimethyllysine	16	68260897	rs7672	PLA2G15	3 prime UTR	G	C	0.7562	0.146421	0.0173981	3.9e-17	9182	0.00765465	33031748; 33031748;
788	Peptide	HMDB03869	gamma-glutamyllysine; gamma-glutamyl-epsilon-lysine	16	68270489	rs8056893	SLC7A6	intron,NMD transcript	A	C	0.7749	0.128752	0.0192364	2.18e-11	7891	0.00564504	33031748;
788	Amino Acid	HMDB00182	lysine	16	68271453	rs56266914;rs796355704	SLC7A6	intron,NMD transcript	G	GTGCCA	0.7845	0.191713	0.0162568	4.25e-32	11814	0.0116346	33031748;21886157;
788	Amino Acid	HMDB13130	glutarylcarnitine (C5); glutarylcarnitine (C5-DC); C5-DC carnitine; C5_DC_carnitine	16	68278961	rs9925773	SLC7A6	intron,NMD transcript	G	A	0.7912	-0.163198	0.0171702	2.01e-21	10569	0.00847517	33031748;
788	Peptide	HMDB-gamma-glutamyl-alpha-lysine	gamma-glutamyl-alpha-lysine	16	68305831	rs56372488	SLC7A6OS	intron,non coding transcript	G	C	0.755	0.199673	0.0212799	6.4e-21	6184	0.0140376	33031748;
790	Amino Acid	HMDB00158	tyrosine	16	71591928	rs150851429			C	G	0.012	0.419918	0.0603912	3.57e-12	11813	0.00407612	22286219;
790	Amino Acid	HMDB00158	tyrosine	16	71605515	rs9746832			G	A	0.536	-0.0994972	0.0131243	3.43e-14	11814	0.00484134	22286219;
793	Amino Acid	HMDB00123	glycine	16	81086429	rs8177927	GCSH; AC092718.3	intron,NMD transcript	C	T	0.0303	-0.263401	0.0396036	2.91e-11	11813	0.00373061	30837465;
793	Cofactors and Vitamins	HMDB-carotene diol (2)	carotene diol (2)	16	81223108	rs4889286	PKD1L2	upstream	T	C	0.4911	-0.200403	0.0192376	2.07e-25	5566	0.0191238	33031748;
793	Cofactors and Vitamins	HMDB-carotene diol (1)	carotene diol (1)	16	81224654	rs12925341	PKD1L2	upstream	C	G	0.4966	-0.222271	0.0182276	3.34e-34	6179	0.0234996	33031748;
793	Lipid	HMDB06111	12-HETE	16	81846708	rs79446864	PLCG2	intron,non coding transcript	G	C	0.1504	0.199934	0.0247692	6.92e-16	6420	0.0100468	33031748;
796	Amino Acid	HMDB00684	kynurenine; cmh_kynurenine; Kynurenine	16	87842894	rs34380332	SLC7A5	intron	G	A	0.3031	0.206822	0.0150264	4.2e-43	10642	0.0174904	28263315; 33031748;
797	Amino Acid	HMDB00709	cysteinylglycine disulfide	16	89615942	rs409170	DPEP1	intron,non coding transcript	G	A	0.6005	-0.474488	0.0289928	3.36e-60	2433	0.0991679	31959995;
797	Amino Acid	HMDB-cys-gly, oxidized	cys-gly, oxidized	16	89616083	rs72805578	DPEP1	intron,non coding transcript	A	C	0.2588	0.522984	0.0198041	1.11e-153	7065	0.0898403	33031748;
797	Amino Acid	HMDB-cys-gly, oxidized	cys-gly, oxidized	16	89620283	rs3764254	DPEP1	intron,non coding transcript	T	G	0.0105	-0.622845	0.0860933	4.67e-13	7081	0.00733715	33031748;
797	Amino Acid	HMDB-cys-gly, oxidized	cys-gly, oxidized	16	89620969	rs62068711	DPEP1	intron,non coding transcript	A	G	0.1637	0.231426	0.0228636	4.41e-24	7081	0.0142627	33031748;
797	Amino Acid	HMDB-cys-gly, oxidized	cys-gly, oxidized	16	89637957	rs1126464	DPEP1	missense	C	G	0.2667	0.574247	0.0194609	2.29e-191	7078	0.10954	33031748;
797	Amino Acid	HMDB00078	cysteinylglycine	16	89637957	rs1126464	DPEP1	missense	C	G	0.272	0.307349	0.0208762	4.62e-49	6140	0.0340979	33031748;
797	Amino Acid	HMDB00709	cysteinylglycine disulfide	16	89637957	rs1126464	DPEP1	missense	C	G	0.2303	0.499845	0.0345508	1.96e-47	2432	0.0792389	31959995;
797	Amino Acid	HMDB-cys-gly, oxidized	cys-gly, oxidized	16	89640691	rs2139455	DPEP1; CHMP1A	downstream	T	G	0.1347	0.249266	0.024958	1.73e-23	7080	0.0138931	33031748;
797	Amino Acid	HMDB00709	cysteinylglycine disulfide	16	89641375	rs58290281	DPEP1; CHMP1A	downstream	T	C	0.1488	0.38688	0.0407569	2.26e-21	2433	0.035712	31959995;
797	Peptide	HMDB11178	prolylglycine; pro-gly	16	89643970	rs352939	CHMP1A	downstream	A	G	0.398	-0.158094	0.016613	1.79e-21	7640	0.0117146	31959995;
797	Amino Acid	HMDB02243	picolinate	16	89646766	rs460984	CHMP1A	non coding transcript exon	T	C	0.3732	0.151354	0.0198368	2.35e-14	5792	0.00995113	33031748;31959995;
800	Lipid	HMDB06111	12-HETE	17	7012082	rs2271316	ALOX12-AS1; AC040977.2	intron,non coding transcript	G	C	0.5555	-0.209	0.0175573	1.13e-32	6420	0.0215953	33031748;
800	Amino Acid	HMDB00206	N6-acetyllysine	17	7626584	rs13894	SAT2	missense	A	G	0.0676	-0.524756	0.027709	5.54e-80	10272	0.0337374	28263315; 28263315; 33031748;
800	Amino Acid	HMDB00206	N6-acetyllysine	17	7626953	rs858520	SAT2	synonymous	T	C	0.2885	-0.108473	0.0160686	1.47e-11	10272	0.00441682	28263315; 28263315; 33031748;
804	Carbohydrate	HMDB02712	1,5-anhydroglucitol (1,5-AG); __5_AG	17	19020368	rs117355297	SLC5A10	synonymous	T	C	0.0249	-0.423547	0.0480086	1.12e-18	9167	0.00841911	28263315; 28263315; 28263315;
810	Amino Acid	HMDB-methionine sulfone	methionine sulfone	17	39310074	rs801419	FBXL20	intron	G	A	0.3122	0.171662	0.0172926	3.18e-23	7917	0.0122941	28263315; 33031748;
810	Amino Acid	HMDB00001	1-methylhistidine	17	39508190	rs7225096	CDK12	intron	C	T	0.6634	-0.144541	0.0160809	2.51e-19	9106	0.00879412	33031748;
819	Peptide	HMDB28922	leucylalanine	17	63478502	rs761332186	ACE	non coding transcript exon	C	CA	0.0096	-0.55389	0.0786955	1.94e-12	8621	0.00571347	28263315; 33031748;
819	Peptide	HMDB-glycyltryptophan	glycyltryptophan	17	63488670	rs4343	AC113554.1	synonymous,NMD transcript	A	G	0.5418	-0.362816	0.0364475	2.41e-23	1663	0.0562351	21886157
819	Peptide	HMDB28848	glycylphenylalanine	17	63488670	rs4343	AC113554.1	synonymous,NMD transcript	A	G	0.6173	-0.246733	0.0292724	3.49e-17	2767	0.0250333	21886157
819	Peptide	HMDB-HWESASLLR	HWESASLLR	17	63497131	rs4363	ACE	splice region,intron,non coding transcript	A	G	0.5419	0.322996	0.0292499	2.38e-28	2437	0.0476523	24625756;
819	Peptide	HMDB-isoleucylthreonine	isoleucylthreonine	17	63497131	rs4363	ACE	splice region,intron,non coding transcript	A	G	0.5204	-0.229926	0.0277339	1.13e-16	2651	0.0252713	21886157
819	Peptide	HMDB-phenylalanylserine	phenylalanylserine	17	63497131	rs4363	ACE	splice region,intron,non coding transcript	A	G	0.5289	-0.295709	0.0271406	1.21e-27	2818	0.040423	28263315;
819	Peptide	HMDB-serylleucine	serylleucine	17	63497131	rs4363	ACE	splice region,intron,non coding transcript	A	G	0.5299	-0.39766	0.0271126	1.05e-48	2829	0.0706674	21886157
819	Peptide	HMDB00706	aspartylphenylalanine	17	63497131	rs4363	ACE	splice region,intron,non coding transcript	A	G	0.5302	-0.305298	0.0270509	1.54e-29	2835	0.0429976	21886157;24625756;
819	Peptide	HMDB28818	alpha-glutamylglutamate	17	63497131	rs4363	ACE	splice region,intron,non coding transcript	A	G	0.5132	-0.392475	0.0292886	6.03e-41	2386	0.0699912	21886157
819	Peptide	HMDB28922	leucylalanine	17	63497131	rs4363	ACE	splice region,intron,non coding transcript	A	G	0.5164	-0.273338	0.0153793	1.14e-70	8617	0.0353616	28263315; 33031748;
819	Peptide	HMDB29068	threonylphenylalanine	17	63497131	rs4363	ACE	splice region,intron,non coding transcript	A	G	0.5182	-0.140081	0.0153572	7.41e-20	8657	0.00951953	24625756;
824	Nucleotide	HMDB00788	orotidine	17	75164456	rs141237548	JPT1	intron,non coding transcript	C	T	0.0184	-0.450143	0.0448051	9.5e-24	7830	0.0127269	28263315; 33031748;
825	Amino Acid	HMDB04089	N-formylanthranilic acid	17	78173989	rs60154891;rs796200152	SYNGR2; TK1	downstream	G	GA	0.1479	-0.215522	0.0300418	7.28e-13	5079	0.0100318	33031748;31959995;
825	Amino Acid	HMDB04089	N-formylanthranilic acid	17	78191027	rs77585764	AFMID	missense,NMD transcript	C	G	0.0133	0.909256	0.0873042	2.12e-25	5078	0.0209137	33031748;31959995;
825	Amino Acid	HMDB04089	N-formylanthranilic acid	17	78204884	rs72897843	AFMID	missense	T	C	0.073	0.803833	0.0383101	9.51e-98	5079	0.0797673	33031748;31959995;
825	Amino Acid	HMDB04089	N-formylanthranilic acid	17	78206736	rs114080902	AFMID	intron,NMD transcript	T	C	0.0075	1.00113	0.115679	4.96e-18	5079	0.0145322	33031748;31959995;
827	Carbohydrate	HMDB-arabonate/xylonate	arabonate/xylonate	18	677931	rs2298581	ENOSF1	intron,NMD transcript	G	C	0.2108	-0.179315	0.02144	6.09e-17	6157	0.0112333	33031748;
835	Nucleotide	HMDB00897	7-methylguanine	18	36142753	rs3737471	ELP2	intron,NMD transcript	C	T	0.0515	0.231872	0.0321132	5.18e-13	10215	0.00507784	33031748;
846	Peptide	HMDB29131	valylleucine	18	74506043	rs34780792	CNDP2	intron,NMD transcript	A	G	0.2335	0.185863	0.0245451	3.67e-14	4753	0.0119201	33031748;
848	Lipid	HMDB-lactosyl-N-nervonoyl-sphingosine (d18:1/24:1)	lactosyl-N-nervonoyl-sphingosine (d18:1/24:1)	19	1056493	rs3752246	ABCA7	missense	C	G	0.8679	0.410831	0.0275929	3.88e-50	5986	0.035711	33031748;
848	Lipid	HMDB-lactosyl-N-palmitoyl-sphingosine (d18:1/16:0)	lactosyl-N-palmitoyl-sphingosine (d18:1/16:0)	19	1056493	rs3752246	ABCA7	missense	C	G	0.8666	0.212761	0.0270143	3.38e-15	6184	0.00993099	33031748;
848	Lipid	HMDB-glycosyl ceramide (d18:1/20:0, d16:1/22:0)	glycosyl ceramide (d18:1/20:0, d16:1/22:0)	19	8207262	rs12982350	CERS4	intron	G	C	0.4342	0.234031	0.0195431	4.8e-33	5777	0.0242218	33031748;
848	Lipid	HMDB-glycosyl-N-stearoyl-sphingosine (d18:1/18:0)	glycosyl-N-stearoyl-sphingosine (d18:1/18:0)	19	8208032	rs62126382	CERS4	intron	T	C	0.4066	0.142399	0.0199942	1.06e-12	5646	0.00890389	33031748;
848	Lipid	HMDB-sphingomyelin (d18:1/19:0, d19:1/18:0)	sphingomyelin (d18:1/19:0, d19:1/18:0)	19	8208032	rs62126382	CERS4	intron	T	C	0.4024	0.135752	0.0191825	1.47e-12	6171	0.00805045	33031748;
848	Lipid	HMDB-sphingomyelin (d18:1/20:1, d18:2/20:0)	eicosenoyl sphingomyelin; sphingomyelin (d18:1/20:1, d18:2/20:0)	19	8208032	rs62126382	CERS4	intron	T	C	0.4211	0.210308	0.0166715	1.75e-36	7891	0.0197678	28263315; 33031748;
848	Lipid	HMDB01348	stearoyl sphingomyelin; stearoyl sphingomyelin (d18:1/18:0); C18:0 SM; C18_0_SM	19	8208032	rs62126382	CERS4	intron	T	C	0.423	0.12942	0.013954	1.78e-20	11183	0.00763349	28263315; 33031748;
848	Lipid	HMDB12101	oleoyl sphingomyelin; sphingomyelin (d18:1/18:1, d18:2/18:0); C18:1 SM; C18_1_SM	19	8208032	rs62126382	CERS4	intron	T	C	0.4303	0.128924	0.0146348	1.26e-18	10170	0.00757308	33031748;
848	Lipid	HMDB12102	sphingomyelin (d18:1/20:0, d16:1/22:0); C20:0 SM	19	8208032	rs62126382	CERS4	intron	T	C	0.4059	0.140204	0.0174344	8.85e-16	7435	0.00862307	33031748;
848	Lipid	HMDB-sphingomyelin (d18:1/19:0, d19:1/18:0)	sphingomyelin (d18:1/19:0, d19:1/18:0)	19	8236164	rs7248003	CERS4; AC022146.2	intron,non coding transcript	T	C	0.6468	0.185261	0.0192928	7.8e-22	6171	0.0147225	33031748;
848	Lipid	HMDB-sphingomyelin (d18:1/20:1, d18:2/20:0)	eicosenoyl sphingomyelin; sphingomyelin (d18:1/20:1, d18:2/20:0)	19	8236164	rs7248003	CERS4; AC022146.2	intron,non coding transcript	T	C	0.647	0.211277	0.0170515	2.94e-35	7900	0.0190631	28263315; 33031748;
848	Lipid	HMDB01348	stearoyl sphingomyelin; stearoyl sphingomyelin (d18:1/18:0); C18:0 SM; C18_0_SM	19	8236164	rs7248003	CERS4; AC022146.2	intron,non coding transcript	T	C	0.6367	0.136391	0.0142645	1.16e-21	11209	0.00809026	28263315; 33031748;
848	Lipid	HMDB12101	oleoyl sphingomyelin; sphingomyelin (d18:1/18:1, d18:2/18:0); C18:1 SM; C18_1_SM	19	8236164	rs7248003	CERS4; AC022146.2	intron,non coding transcript	T	C	0.6497	0.153276	0.0150516	2.35e-24	10182	0.010082	33031748;
848	Lipid	HMDB12102	sphingomyelin (d18:1/20:0, d16:1/22:0); C20:0 SM	19	8236164	rs7248003	CERS4; AC022146.2	intron,non coding transcript	T	C	0.6451	0.132673	0.0175761	4.4e-14	7435	0.0076054	33031748;
848	Lipid	HMDB-sphingomyelin (d18:1/20:1, d18:2/20:0)	eicosenoyl sphingomyelin; sphingomyelin (d18:1/20:1, d18:2/20:0)	19	8257849	rs148417916	CERS4	intron,non coding transcript	T	G	0.0332	-0.377681	0.0447209	3.03e-17	7900	0.00894743	28263315; 33031748;
849	Lipid	HMDB-1-oleoyl-GPI (18:1)	1-oleoylglycerophosphoinositol; 1-oleoyl-GPI (18:1)	19	11218965	rs4804575	DOCK6	intron	A	G	0.1305	-0.172562	0.0244433	1.67e-12	7925	0.00624952	33031748;
849	Lipid	HMDB09809	1-stearoyl-2-linoleoyl-GPI (18:0/18:2); C36:2 PI	19	11225768	rs66466742	DOCK6	intron	T	C	0.1227	-0.192317	0.0283716	1.21e-11	6517	0.00700112	33031748;
849	Lipid	HMDB09815	1-stearoyl-2-arachidonoyl-GPI (18:0/20:4); C38:4 PI	19	11225768	rs66466742	DOCK6	intron	T	C	0.1235	-0.209413	0.0270281	9.34e-15	7100	0.00838415	33031748;
849	Amino Acid	HMDB03374	ornithine	19	12889433	rs62108438	GCDH; KLF1; RPS6P25	upstream	C	T	0.4201	0.115211	0.0151323	2.67e-14	8988	0.00640797	33414548
849	Amino Acid	HMDB13130	glutarylcarnitine (C5); glutarylcarnitine (C5-DC); C5-DC carnitine; C5_DC_carnitine	19	12899706	rs8012	GCDH	3 prime UTR,NMD transcript	G	A	0.645	-0.298723	0.0146825	5.09e-92	10604	0.0375695	28263315; 33031748;
850	Lipid	HMDB00782	octadecanedioate; octadecanedioate (C18-DC)	19	15871728	rs62107762	CYP4F36P	non coding transcript exon	G	C	0.243	-0.172104	0.0178806	6.26e-22	8912	0.0102885	33031748;
850	Cofactors and Vitamins	HMDB-gamma-CEHC glucuronide	gamma-CEHC glucuronide	19	15873592	rs79400241	CYP4F36P	upstream	G	C	0.2449	-0.191656	0.017906	9.81e-27	7185	0.0156946	33031748;31959995;
850	Cofactors and Vitamins	HMDB01931	gamma-CEHC	19	15873592	rs79400241	CYP4F36P	upstream	G	C	0.2424	-0.312388	0.018423	1.73e-64	8429	0.0329857	31959995
851	Lipid	HMDB07257-2	linoleoyl-arachidonoyl-glycerol (18:2/20:4) [2]	19	19268740	rs58542926	TM6SF2	missense	T	C	0.0589	-0.291288	0.0416112	2.56e-12	5248	0.00925113	33031748;
851	Lipid	HMDB07257	linoleoyl-arachidonoyl-glycerol (18:2/20:4) [1]	19	19325420	rs111234557	MAU2	intron,non coding transcript	G	C	0.093	-0.227022	0.0329734	5.78e-12	5392	0.00871478	33031748;
855	Amino Acid	HMDB00679	homocitrulline	19	32867449	rs7247977	SLC7A9	intron,NMD transcript	C	T	0.4429	-0.203855	0.0140314	8e-48	9995	0.0206813	28263315; 33031748;
855	Amino Acid	HMDB00725	trans-4-hydroxyproline; hydroxyproline; cis_trans_hydroxyproline	19	35800075	rs3761097	PRODH2	missense	T	C	0.0422	0.237333	0.0325716	3.18e-13	11807	0.00447661	33031748;
857	Xenobiotics	HMDB01390	hydroxycotinine	19	40847202	rs56113850	CYP2A6; AC008537.1	intron,NMD transcript	C	T	0.5489	0.200034	0.0284822	2.17e-12	2411	0.0200479	19300303
858	Carbohydrate	HMDB02917	xylitol	19	47747980	rs148660467	NOP53	intron,non coding transcript	G	A	0.0062	2.15584	0.263769	3.01e-16	1603	0.0400056	24586186
858	Lipid	HMDB-androstenediol (3beta,17beta) monosulfate (2)	4-androsten-3beta,17beta-diol monosulfate (2); androstenediol (3beta,17beta) monosulfate (2)	19	47862266	rs296396	TPRX2P; LINC01595	downstream	C	T	0.892	0.191394	0.0263654	3.89e-13	7532	0.00694782	31882771
858	Lipid	HMDB-glycochenodeoxycholate 3-sulfate	glycochenodeoxycholate 3-sulfate; glycochenodeoxycholate sulfate	19	47862311	rs62128827	TPRX2P; LINC01595	downstream	T	C	0.1034	-0.322933	0.0293807	4.21e-28	5926	0.0199789	33031748;
858	Lipid	HMDB-pregnenetriol disulfate	pregnenetriol disulfate	19	47871693	rs62129966	SULT2A1	intron	A	C	0.1511	-0.61991	0.0393532	6.61e-56	2429	0.0926887	31959995;
858	Lipid	HMDB-pregnenetriol sulfate	pregnenetriol sulfate	19	47871693	rs62129966	SULT2A1	intron	A	C	0.1511	-0.36021	0.0394992	7.55e-20	2429	0.0331046	31959995;
858	Lipid	HMDB-androstenediol (3alpha, 17alpha) monosulfate (3)	4-androsten-3alpha,17alpha-diol monosulfate (3); androstenediol (3alpha, 17alpha) monosulfate (3)	19	47873738	rs212100	SULT2A1	intron	C	T	0.8896	0.396134	0.0255882	4.65e-54	7857	0.0296004	28263315; 33031748;31882771;29362361;
858	Lipid	HMDB-pregnen-diol disulfate	pregnen-diol disulfate; pregnenediol disulfate (C21H34O8S2); pregnen-diol disulfate C21H34O8S2	19	47873738	rs212100	SULT2A1	intron	C	T	0.8998	0.546848	0.0249665	2.42e-106	9014	0.0505334	28263315; 29610217; 33031748;31959995;
858	Lipid	HMDB02759	androsterone sulfate	19	47873738	rs212100	SULT2A1	intron	C	T	0.8993	0.169025	0.0251102	1.68e-11	8939	0.00504332	31882771
858	Lipid	HMDB03818-1	4-androsten-3beta,17beta-diol disulfate (1); androstenediol (3beta,17beta) disulfate (1)	19	47873738	rs212100	SULT2A1	intron	C	T	0.8998	0.453856	0.0247741	5.75e-75	9009	0.0359153	28263315; 29610217; 33031748;31959995;
858	Lipid	HMDB-androstenediol (3alpha, 17alpha) monosulfate (2)	4-androsten-3alpha,17alpha-diol monosulfate (2); androstenediol (3alpha, 17alpha) monosulfate (2)	19	47878900	rs2547239	SULT2A1	intron	C	T	0.8855	-0.416761	0.0273368	1.77e-52	6648	0.0337803	31882771
858	Lipid	HMDB-5alpha-androstan-3alpha,17beta-diol monosulfate (2)	5alpha-androstan-3alpha,17beta-diol monosulfate (2)	19	47879890	rs2547235	SULT2A1	intron	C	T	0.8873	-0.458684	0.0341157	3.3e-41	4105	0.0421783	31882771
858	Lipid	HMDB-pregn steroid monosulfate	pregn steroid monosulfate; pregnenediol sulfate (C21H34O5S); pregn steroid monosulfate C21H34O5S	19	47880649	rs2547234	SULT2A1	intron	C	T	0.8755	0.159192	0.0225635	1.72e-12	9017	0.00549005	28263315;
858	Lipid	HMDB04026	21-hydroxypregnenolone disulfate	19	47881492	rs10426201	SULT2A1	intron	A	G	0.8749	0.195995	0.0228432	9.49e-18	8781	0.00831389	31959995;
858	Lipid	HMDB-5alpha-androstan-3alpha,17beta-diol disulfate	5alpha-androstan-3alpha,17beta-diol disulfate	19	47885376	rs56389509	SULT2A1	intron	A	AT	0.4585	-0.144271	0.0196474	2.09e-13	5271	0.0101259	31882771
858	Lipid	HMDB-5alpha-androstan-3alpha,17beta-diol monosulfate (2)	5alpha-androstan-3alpha,17beta-diol monosulfate (2)	19	47886374	rs112433193	SULT2A1	5 prime UTR	G	C	0.0052	1.06418	0.151674	2.28e-12	4106	0.0118472	31882771
858	Peptide	HMDB-Fibrinopeptide A, phosphono-ser(3)	Fibrinopeptide A, phosphono-ser(3); ADpSGEGDFXAEGGGVR	19	48703205	rs681343	FUT2	synonymous	T	C	0.4031	0.187737	0.0195523	7.86e-22	5658	0.0160333	33031748;21886157;
858	Carbohydrate	HMDB00174	fucose	19	48703205	rs681343	FUT2	synonymous	T	C	0.4749	-0.596701	0.034295	8.38e-68	1735	0.148562	24586186;
858	Carbohydrate	HMDB00283	ribose	19	48704297	rs571689	FUT2	3 prime UTR	T	C	0.5143	-0.370437	0.0346705	1.2e-26	1719	0.0622745	24586186
858	Carbohydrate	HMDB00174	fucose	19	48815123	rs35299026	HSD17B14	missense	A	G	0.0389	1.25089	0.0885434	2.58e-45	1734	0.10322	24586186;
858	Carbohydrate	HMDB00283	ribose	19	48815123	rs35299026	HSD17B14	missense	A	G	0.0393	1.02276	0.0887288	9.67e-31	1717	0.071825	24586186
858	Carbohydrate	HMDB00646	arabinose	19	48821368	rs34582651	HSD17B14	intron	T	C	0.0326	0.36642	0.0439696	7.85e-17	8217	0.0083808	33031748;
858	Carbohydrate	HMDB00174	fucose	19	48836366	rs113246661	HSD17B14	missense	A	C	0.0063	1.53292	0.216006	1.28e-12	1735	0.0282085	24586186;
859	Lipid	HMDB-1-linoleoyl-GPI (18:2)	1-linoleoylglycerophosphoinositol; 1-linoleoyl-GPI (18:2)	19	54173068	rs641738	TMC4	missense	C	T	0.6	-0.19775	0.0163366	9.97e-34	7923	0.0181579	28263315; 33031748;
859	Lipid	HMDB-1-stearoyl-2-oleoyl-GPI (18:0/18:1)	1-stearoyl-2-oleoyl-GPI (18:0/18:1)	19	54173068	rs641738	TMC4	missense	C	T	0.5968	-0.157259	0.0195517	8.75e-16	5518	0.0115883	33031748;
859	Lipid	HMDB09783	1-palmitoyl-2-oleoyl-GPI (16:0/18:1); C34:1 PI	19	54173495	rs8736	MBOAT7	3 prime UTR,NMD transcript	C	T	0.6034	-0.159872	0.0184011	3.68e-18	6307	0.0118268	28263315; 33031748;
859	Lipid	HMDB09784	1-palmitoyl-2-linoleoyl-GPI (16:0/18:2); C34:2 PI	19	54173495	rs8736	MBOAT7	3 prime UTR,NMD transcript	C	T	0.6052	-0.169196	0.0175023	4.16e-22	6990	0.0131931	28263315; 33031748;
859	Lipid	HMDB09809	1-stearoyl-2-linoleoyl-GPI (18:0/18:2); C36:2 PI	19	54173495	rs8736	MBOAT7	3 prime UTR,NMD transcript	C	T	0.6026	-0.192818	0.0181037	1.73e-26	6515	0.0171139	28263315; 33031748;
859	Lipid	HMDB09815	1-stearoyl-2-arachidonoyl-GPI (18:0/20:4); C38:4 PI	19	54173495	rs8736	MBOAT7	3 prime UTR,NMD transcript	C	T	0.6057	0.147363	0.0173601	2.09e-17	7098	0.0100496	28263315;
859	Lipid	HMDB61690	1-arachidonoylglycerophosphoinositol; 1-arachidonoyl-GPI (20:4)	19	54173495	rs8736	MBOAT7	3 prime UTR,NMD transcript	C	T	0.6104	0.124218	0.0153666	6.29e-16	9013	0.00719791	33031748;
859	Lipid	HMDB11343	1-(1-enyl-palmitoyl)-2-linoleoyl-GPE (P-16:0/18:2); C34:3 PE plasmalogen	19	55226813	rs3826884	TMEM86B	3 prime UTR	A	G	0.1937	-0.155005	0.0209576	1.4e-13	7429	0.00730959	33031748;
859	Lipid	HMDB11352	1-(1-enyl-palmitoyl)-2-arachidonoyl-GPE (P-16:0/20:4)	19	55226813	rs3826884	TMEM86B	3 prime UTR	A	G	0.1941	-0.197299	0.0228537	5.97e-18	6183	0.0119106	33031748;
84	Cofactors and Vitamins	HMDB00210	pantothenate; cmh_pantothenate; Pantothenate	2	27173179	rs78250434	-	intergenic	A	C	0.1828	-0.129393	0.0181587	1.04e-12	11593	0.00436069	33031748;
84	Lipid	HMDB10383	1-palmitoleoylglycerophosphocholine (16:1); 1-palmitoleoyl-GPC (16:1); C16:1 LPC; C16_1_LPC	2	27375230	rs4665972	SNX17	intron,NMD transcript	C	T	0.6687	-0.134271	0.0148704	1.73e-19	11271	0.00718174	33414548
84	Amino Acid	HMDB00161	alanine	2	27508073	rs1260326	GCKR	missense,splice region	C	T	0.6481	-0.130481	0.0140967	2.12e-20	11812	0.00720107	33031748;22286219;
84	Amino Acid	HMDB00167	threonine	2	27508073	rs1260326	GCKR	missense,splice region	C	T	0.648	0.12341	0.0141023	2.11e-18	11806	0.00644475	33031748;
84	Carbohydrate	HMDB00169	mannose	2	27508073	rs1260326	GCKR	missense,splice region	C	T	0.6639	0.466966	0.0162658	2.99e-181	9017	0.0837481	28263315; 24816252; 33031748;23065485;21886157;
84	Carbohydrate	HMDB00243	pyruvate; cmh_pyruvate; Pyruvate	2	27508073	rs1260326	GCKR	missense,splice region	C	T	0.6411	-0.104108	0.0154665	1.68e-11	9534	0.00472993	31308433
84	Lipid	HMDB07972	1-palmitoyl-2-oleoyl-GPC (16:0/18:1); C34:1 PC; C34_1_PC	2	27508073	rs1260326	GCKR	missense,splice region	C	T	0.629	-0.13624	0.0162866	6e-17	8435	0.0082276	33414548
84	Lipid	HMDB10382	1-palmitoylglycerophosphocholine (16:0); 1-palmitoyl-GPC (16:0); C16:0 LPC; C16_0_LPC	2	27508073	rs1260326	GCKR	missense,splice region	C	T	0.6536	-0.110579	0.0144735	2.17e-14	11270	0.00515271	33414548
84	Peptide	HMDB29159	gamma-glutamylthreonine	2	27508073	rs1260326	GCKR	missense,splice region	C	T	0.6638	0.136031	0.0162797	6.49e-17	9015	0.00768542	33031748;
92	Lipid	HMDB02869	campesterol; Campesterol	2	43847292	rs4245791	ABCG8	non coding transcript exon	T	C	0.7485	-0.254319	0.0235218	3.02e-27	5021	0.0227525	15520451
99	Peptide	HMDB-gamma-glutamyl-2-aminobutyrate	gamma-glutamyl-2-aminobutyrate	2	64993776	rs2160387	SLC1A4	intron,non coding transcript	C	T	0.5123	0.140934	0.0163676	7.27e-18	7776	0.00944459	33031748;
99	Amino Acid	HMDB00650	2-aminobutyrate	2	64993776	rs2160387	SLC1A4	intron,non coding transcript	C	T	0.5268	0.158261	0.0149765	4.23e-26	9334	0.0118221	33031748;
101	Amino Acid	HMDB06028	N-acetylasparagine	2	70885464	rs7565349	LINC01143	upstream	A	G	0.0424	0.351716	0.0466335	4.62e-14	6183	0.00911615	33031748;
102	Amino Acid	HMDB-N-delta-acetylornithine	N-delta-acetylornithine	2	73484784	rs1066694	ALMS1	intron,NMD transcript	C	T	0.5525	0.611522	0.0165658	2.68e-298	7872	0.147563	28263315; 33031748;10.1101/2020.02.14.948398;31959995;
102	Organic acids and derivatives	HMDB00991-1	2-aminooctanoic acid	2	73577581	rs1114380	ALMS1	intron,non coding transcript	G	A	0.3154	-0.517958	0.0531079	1.79e-22	918	0.0938882	29362361
102	Amino Acid	HMDB04620	N-acetylarginine; N-alpha-acetylarginine	2	73589158	rs6722867	ALMS1	intron,non coding transcript	G	A	0.3908	0.643784	0.0153298	0	9178	0.161185	33031748;31959995;
102	Amino Acid	HMDB-N-acetyl-1-methylhistidine	N-acetyl-1-methylhistidine	2	73622043	rs6705977	-	intergenic	G	C	0.3854	0.718708	0.0162892	0	8644	0.183814	28263315; 33031748;31882771;31959995;
102	Amino Acid	HMDB00512	N-acetylphenylalanine; N-acetyphenylalanine	2	73622043	rs6705977	-	intergenic	G	C	0.39	0.497782	0.0158999	3.72e-215	9826	0.0907022	28263315; 33031748; 33031748;31959995;
102	Amino Acid	HMDB-N-acetylkynurenine (2)	N-acetylkynurenine (2)	2	73625378	rs6718843	-	intergenic	A	C	0.4013	0.513985	0.0223048	1.7e-117	4548	0.10455	33031748;31959995;
102	Amino Acid	HMDB00856	N-acetylcitrulline	2	73625378	rs6718843	-	intergenic	A	C	0.3902	0.672012	0.018407	8.13e-292	6428	0.171743	28263315; 33031748;29362361;31959995;
102	Lipid	HMDB02264	2-hydroxyoctanoate	2	73627267	rs111540621	-	intergenic	G	C	0.2778	-0.250735	0.0173652	2.94e-47	8435	0.0241203	33031748;
102	Xenobiotics	HMDB-N-acetylalliin	N-acetylalliin	2	73628259	rs2947860	-	intergenic	G	A	0.267	0.26593	0.0199173	1.16e-40	6087	0.0284534	33031748;
102	Amino Acid	HMDB-N-acetyl-1-methylhistidine	N-acetyl-1-methylhistidine	2	73631838	rs10201159	-	intergenic	C	T	0.2981	0.79333	0.0163766	0	8641	0.213576	28263315; 33031748;31882771;31959995;
102	Amino Acid	HMDB06029	N-acetylglutamine	2	73631838	rs10201159	-	intergenic	C	T	0.2664	0.726426	0.0174915	0	8249	0.172929	28263315; 33031748;31959995;
102	Xenobiotics	HMDB33592	alliin	2	73640735	rs4547554	ALMS1P1	upstream	C	G	0.2195	-0.437024	0.0228888	2.87e-81	5384	0.0634171	33031748;
102	Amino Acid	HMDB-methionine sulfone	methionine sulfone	2	73641201	rs13538	NAT8	missense	G	A	0.2651	-0.400207	0.0180485	6.13e-109	7912	0.0585082	28263315; 33031748;10.1101/2020.02.14.948398;
102	Amino Acid	HMDB-N2,N5-diacetylornithine	N2,N5-diacetylornithine	2	73641201	rs13538	NAT8	missense	G	A	0.2611	0.291378	0.0180544	1.36e-58	5856	0.0425841	33031748;
102	Amino Acid	HMDB00856	N-acetylcitrulline	2	73641201	rs13538	NAT8	missense	G	A	0.3196	0.754406	0.0188482	0	6425	0.19958	28263315; 33031748;29362361;31959995;
102	Amino Acid	HMDB06028	N-acetylasparagine	2	73641201	rs13538	NAT8	missense	G	A	0.2541	0.952	0.0206418	0	6176	0.256178	28263315; 33031748;31959995;
102	Amino Acid	HMDB-N-acetylhomocitrulline	N-acetylhomocitrulline	2	73644562	rs13410232	NAT8; ALMS1P1	upstream	T	A	0.3156	0.78009	0.0396126	2.48e-86	1559	0.199204	33437055
102	Amino Acid	HMDB32055	N-acetylhistidine	2	73644562	rs13410232	NAT8; ALMS1P1	upstream	T	A	0.2447	0.268851	0.016995	2.29e-56	8804	0.0276393	28263315; 33031748;31959995;
102	Amino Acid	HMDB13713	N-acetyltryptophan	2	73646375	rs60762909	ALMS1P1	intron,non coding transcript	T	C	0.2674	-0.161273	0.0168677	1.17e-21	9134	0.0099089	33031748;
102	Amino Acid	HMDB-N2-acetyl,N6-methyllysine	N2-acetyl,N6-methyllysine	2	73648914	rs13431529	ALMS1P1	intron,non coding transcript	C	G	0.238	0.794345	0.0336951	7.04e-123	2370	0.189953	31959995
102	Amino Acid	HMDB-N2-acetyl,N6,N6-dimethyllysine	N2-acetyl,N6,N6-dimethyllysine	2	73648914	rs13431529	ALMS1P1	intron,non coding transcript	C	G	0.2392	0.555407	0.0337231	6.06e-61	2347	0.1036	31959995
102	Amino Acid	HMDB13713	N-acetyltryptophan	2	73650081	rs199715029	ALMS1P1	intron,non coding transcript	G	GAAAGT	0.0486	0.454024	0.0360123	1.92e-36	9135	0.0171023	33031748;
102	Amino Acid	HMDB-N-acetyl-1-methylhistidine	N-acetyl-1-methylhistidine	2	73650092	rs10168931	ALMS1P1	intron,non coding transcript	A	G	0.2967	0.798256	0.0164391	0	8643	0.214338	28263315; 33031748;31882771;31959995;
102	Amino Acid	HMDB-N-acetyl-3-methylhistidine	N-acetyl-3-methylhistidine	2	73650092	rs10168931	ALMS1P1	intron,non coding transcript	A	G	0.2739	0.376689	0.0220418	1.77e-65	4874	0.0565342	28263315;31959995;
102	Amino Acid	HMDB-N-delta-acetylornithine	N-delta-acetylornithine	2	73650092	rs10168931	ALMS1P1	intron,non coding transcript	A	G	0.2629	-0.913624	0.0182653	0	7867	0.241293	28263315; 33031748;10.1101/2020.02.14.948398;31959995;
102	Amino Acid	HMDB00446	N2-acetyllysine	2	73650092	rs10168931	ALMS1P1	intron,non coding transcript	A	G	0.2989	0.890385	0.0193662	0	6687	0.240184	33031748;31959995;
102	Amino Acid	HMDB00866	N-acetyltyrosine	2	73650092	rs10168931	ALMS1P1	intron,non coding transcript	A	G	0.2683	0.608051	0.0183721	3.35e-240	7685	0.124752	28263315; 33031748;31959995;
102	Lipid	HMDB00991	2-aminooctanoate	2	73650092	rs10168931	ALMS1P1	intron,non coding transcript	A	G	0.2878	-0.43869	0.0161992	1.65e-161	9855	0.0692624	28263315; 29610217; 33031748;29362361;
102	Amino Acid	HMDB04620	N-acetylarginine; N-alpha-acetylarginine	2	73650092	rs10168931	ALMS1P1	intron,non coding transcript	A	G	0.2689	0.888706	0.0168362	0	9177	0.232904	33031748;31959995;
102	Lipid	HMDB59745	N-acetyl-2-aminooctanoate	2	73650092	rs10168931	ALMS1P1	intron,non coding transcript	A	G	0.232	0.591147	0.0337558	1.15e-68	2433	0.111942	29362361
102	Amino Acid	HMDB11756	N-acetylleucine	2	73655945	rs13408433	ALMS1P1	intron,non coding transcript	A	G	0.2675	0.639137	0.0177652	1.92e-283	8169	0.136774	33031748; 33031748;31959995;
102	Amino Acid	HMDB01138	N-acetylglutamate; acetylglutamic acid	2	73657969	rs2421668	ALMS1P1	intron,non coding transcript	A	G	0.6095	-0.114466	0.0153459	8.71e-14	9134	0.00605443	33031748
102	Amino Acid	HMDB-N-acetylkynurenine (2)	N-acetylkynurenine (2)	2	73660507	rs11126412	ALMS1P1	intron,non coding transcript	T	A	0.2704	0.552081	0.0236386	1.22e-120	4547	0.107111	33031748;31959995;
102	Amino Acid	HMDB00512	N-acetylphenylalanine; N-acetyphenylalanine	2	73660507	rs11126412	ALMS1P1	intron,non coding transcript	T	A	0.255	0.532485	0.0162814	1.33e-234	9821	0.0982146	28263315; 33031748; 33031748;31959995;
102	Amino Acid	HMDB13211	2-ketocaprylate	2	73664830	rs10182082	ALMS1P1	intron,non coding transcript	G	C	0.2305	-0.362963	0.0340894	1.79e-26	2390	0.0452857	33031748
102	Amino Acid	HMDB-N-delta-acetylornithine	N-delta-acetylornithine	2	73688210	rs183424222	ALMS1P1	downstream	A	G	0.0065	0.711351	0.0984436	4.98e-13	7872	0.00658926	28263315; 33031748;10.1101/2020.02.14.948398;31959995;
102	Amino Acid	HMDB00866	N-acetyltyrosine	2	73688210	rs183424222	ALMS1P1	downstream	A	G	0.0061	-0.756354	0.102689	1.77e-13	7690	0.00700518	28263315; 33031748;31959995;
102	Amino Acid	HMDB06028	N-acetylasparagine	2	73688210	rs183424222	ALMS1P1	downstream	A	G	0.0082	-0.754208	0.0986193	2.05e-14	6183	0.00937067	28263315; 33031748;31959995;
102	Amino Acid	HMDB13713	N-acetyltryptophan	2	73688210	rs183424222	ALMS1P1	downstream	A	G	0.0058	-0.924554	0.0978713	3.5e-21	9138	0.00967123	33031748;
102	Amino Acid	HMDB00512	N-acetylphenylalanine; N-acetyphenylalanine	2	73708819	rs188314500	-	intergenic	A	G	0.0055	-0.689048	0.0957011	6.02e-13	9825	0.00524864	28263315; 33031748; 33031748;31959995;
102	Amino Acid	HMDB04620	N-acetylarginine; N-alpha-acetylarginine	2	73708819	rs188314500	-	intergenic	A	G	0.0057	-1.10844	0.098868	3.59e-29	9178	0.01351	33031748;31959995;
102	Lipid	HMDB00991	2-aminooctanoate	2	73824233	rs10203740	STAMBP	upstream	G	A	0.588	0.26296	0.0146568	5.63e-72	9860	0.0316135	28263315; 29610217; 33031748;29362361;
122	Carbohydrate	HMDB02712	1,5-anhydroglucitol (1,5-AG); __5_AG	2	135080336	rs7570971	RAB3GAP1	intron	A	C	0.6296	-0.170439	0.0178815	1.55e-21	9167	0.00981341	28263315; 24816252; 24816252; 33031748;
122	Amino Acid	HMDB02302	indolepropionate; indole-3-propionate; cmh_indole_pro; Indole_3_propanoate	2	136031689	rs4954552	-	intergenic	A	G	0.5674	0.140859	0.0162913	5.32e-18	10142	0.00731723	33031748;
148	Lipid	HMDB13288	nonanoylcarnitine (C9); C9 carnitine; C9_carnitine	2	210195326	rs2286963	ACADL	missense	G	T	0.3213	0.16651	0.0245217	1.12e-11	4020	0.0113397	28302371
148	Lipid	HMDB-2-butenoylglycine	2-butenoylglycine	2	210675783	rs1047891	CPS1	missense	A	C	0.3304	0.312479	0.0325351	7.66e-22	2120	0.041697	31959995
148	Lipid	HMDB-3-hydroxybutyroylglycine	3-hydroxybutyroylglycine	2	210675783	rs1047891	CPS1	missense	A	C	0.3224	0.366683	0.0304116	1.77e-33	2416	0.0567583	31959995
148	Xenobiotics	HMDB-N-oxalyl glycine (NOG)	N-oxalyl glycine (NOG)	2	210675783	rs1047891	CPS1	missense	A	C	0.3521	0.363686	0.0407548	4.51e-19	1356	0.0554691	33031748
148	Lipid	HMDB-trans-2-hexenoylglycine	trans-2-hexenoylglycine	2	210675783	rs1047891	CPS1	missense	A	C	0.3289	0.311363	0.0319819	2.13e-22	2160	0.0420361	31959995
148	Amino Acid	HMDB00043	betaine	2	210675783	rs1047891	CPS1	missense	A	C	0.3231	-0.160336	0.0142166	1.68e-29	11503	0.0109366	28263315; 33031748;
148	Amino Acid	HMDB00064	creatine	2	210675783	rs1047891	CPS1	missense	A	C	0.3232	0.22121	0.0140468	7.09e-56	11814	0.0205604	28263315; 33031748;
148	Amino Acid	HMDB00123	glycine	2	210675783	rs1047891	CPS1	missense	A	C	0.3232	0.532104	0.0140278	0	11813	0.108576	28263315; 24816252; 24816252; 24816252; 33031748;30837465;26352407;
148	Amino Acid	HMDB00187	serine	2	210675783	rs1047891	CPS1	missense	A	C	0.3233	0.192331	0.0140453	1.11e-42	11812	0.015627	28263315; 33031748;
148	Amino Acid	HMDB00517	arginine	2	210675783	rs1047891	CPS1	missense	A	C	0.3234	-0.0978617	0.0141359	4.42e-12	11616	0.00410901	33031748
148	Amino Acid	HMDB00522	3-methylglutaconate	2	210675783	rs1047891	CPS1	missense	A	C	0.3178	0.388689	0.0165787	1.48e-121	7896	0.0650833	28263315; 33031748;31959995;
148	Amino Acid	HMDB00532	N-acetylglycine; acetylglycine	2	210675783	rs1047891	CPS1	missense	A	C	0.3248	0.349346	0.0149751	2.28e-120	10315	0.0501158	28263315; 33031748;
148	Amino Acid	HMDB00552	3-methylglutarylcarnitine (2)	2	210675783	rs1047891	CPS1	missense	A	C	0.3183	0.310288	0.0158913	6.64e-85	7891	0.0460881	28263315; 33031748;31959995;
148	Amino Acid	HMDB00670	homoarginine	2	210675783	rs1047891	CPS1	missense	A	C	0.3193	-0.26183	0.0159883	2.82e-60	9064	0.0287378	28263315; 33031748;
148	Amino Acid	HMDB00678	isovalerylglycine	2	210675783	rs1047891	CPS1	missense	A	C	0.3227	0.222187	0.0169302	2.41e-39	7275	0.0231271	33031748;31959995;
148	Amino Acid	HMDB00730	isobutyrylglycine	2	210675783	rs1047891	CPS1	missense	A	C	0.3239	0.221976	0.0178612	1.84e-35	7160	0.021116	33031748;31959995;
148	Lipid	HMDB00783	propionylglycine	2	210675783	rs1047891	CPS1	missense	A	C	0.325	0.373577	0.0176648	2.88e-99	7411	0.0569134	28263315; 33031748;
148	Amino Acid	HMDB00959	tigloylglycine	2	210675783	rs1047891	CPS1	missense	A	C	0.3285	0.405505	0.0363872	7.64e-29	1726	0.0671242	31959995;
148	Xenobiotics	HMDB11621	cinnamoylglycine	2	210675783	rs1047891	CPS1	missense	A	C	0.3275	0.176128	0.0155197	7.53e-30	9326	0.0136219	28263315; 33031748;
148	Peptide	HMDB11667	gamma-glutamylglycine	2	210675783	rs1047891	CPS1	missense	A	C	0.3178	0.45039	0.0171722	1.28e-151	7929	0.0798318	28263315; 33031748;
148	Lipid	HMDB13034	N-palmitoyl glycine; N-palmitoylglycine	2	210675783	rs1047891	CPS1	missense	A	C	0.3194	0.305216	0.0174124	8.66e-69	7733	0.0382145	28263315; 33031748;
148	Amino Acid	HMDB62557	N-acetylthreonine	2	210675783	rs1047891	CPS1	missense	A	C	0.3235	-0.106997	0.0158648	1.54e-11	8987	0.00503574	26352407
148	Lipid	HMDB00701	hexanoylglycine	2	210678331	rs715	CPS1	3 prime UTR	C	T	0.3189	0.362751	0.0261043	6.68e-44	3471	0.0527019	28263315;31959995;
148	Amino Acid	HMDB03157	guanidinosuccinate	2	210678331	rs715	CPS1	3 prime UTR	C	T	0.3031	0.136297	0.0181011	5.08e-14	6537	0.00859865	28263315;
151	Amino Acid	HMDB00552	3-methylglutarylcarnitine (2)	2	216040477	rs7557590	PECR	intron,NMD transcript	C	T	0.12	-0.177795	0.0228428	7.06e-15	7891	0.00761882	33414548
158	Amino Acid	HMDB03320	indole-3-carboxylic acid; indole-3-carboxylate; Indole_3_carboxylate	2	233672032	rs72551330	UGT1A9	missense	C	T	0.0125	0.651999	0.0732837	5.74e-19	7740	0.0101232	23823483
158	Cofactors and Vitamins	HMDB-bilirubin (E,E)	bilirubin (E,E)	2	233755940	rs35754645;rs369933497	UGT1A6	non coding transcript exon	A	ATC	0.3484	0.498066	0.0158568	1.46e-216	8789	0.100926	28263315; 28263315; 33031748;10.1101/2020.02.14.948398;21886157;29362361;
158	Xenobiotics	HMDB-succinimide	succinimide	2	233755940	rs35754645;rs369933497	UGT1A6	non coding transcript exon	A	ATC	0.3294	0.265426	0.019303	5.06e-43	6105	0.0300404	33031748;
158	Cofactors and Vitamins	HMDB00054	bilirubin (Z,Z); bilirubin; Bilirubin	2	233755940	rs35754645;rs369933497	UGT1A6	non coding transcript exon	A	ATC	0.3461	0.568295	0.0156195	7.71e-290	9145	0.12645	28263315; 33031748;10.1101/2020.02.14.948398;24625756;
158	Cofactors and Vitamins	HMDB00488	bilirubin (E,Z or Z,E)	2	233755940	rs35754645;rs369933497	UGT1A6	non coding transcript exon	A	ATC	0.3318	0.568925	0.0195906	2.02e-185	5870	0.125625	33031748;10.1101/2020.02.14.948398;
158	Amino Acid	HMDB00881	xanthurenate; cmh_xanthurenate; Xanthurenate	2	233755940	rs35754645;rs369933497	UGT1A6	non coding transcript exon	A	ATC	0.3394	0.188968	0.0176963	1.28e-26	7080	0.0158503	33031748;23823483;
158	Cofactors and Vitamins	HMDB01008	biliverdin	2	233755940	rs35754645;rs369933497	UGT1A6	non coding transcript exon	A	ATC	0.3524	0.516561	0.015285	2.32e-250	9519	0.107129	28263315; 33031748;31882771;24625756;
158	Cofactors and Vitamins	HMDB00054	bilirubin (Z,Z); bilirubin; Bilirubin	2	233769013	rs4148328	UGT1A6; UGT1A4	intron,NMD transcript	T	C	0.3413	-0.168316	0.0158362	2.2e-26	9145	0.012202	28263315; 33031748;10.1101/2020.02.14.948398;24625756;
160	Lipid	HMDB59655	2-hydroxyglutarate	2	241769948	rs6707874	D2HGDH	downstream	G	A	0.4482	0.124762	0.0151465	1.77e-16	9186	0.00733192	28263315; 33031748;
867	Lipid	HMDB-ceramide (d18:1/20:0, d16:1/22:0, d20:1/18:0)	ceramide (d18:1/20:0, d16:1/22:0, d20:1/18:0)	20	12977844	rs74181389;rs34091864	-	intergenic	ACTC	A	0.6193	-0.246071	0.0301716	3.47e-16	2271	0.0284559	33031748;
867	Lipid	HMDB-sphingomyelin (d17:1/16:0, d18:1/15:0, d16:1/17:0)	sphingomyelin (d17:1/16:0, d18:1/15:0, d16:1/17:0)	20	12978750	rs4814176	-	intergenic	C	T	0.5992	-0.124447	0.018341	1.16e-11	6184	0.00738972	31882771
867	Lipid	HMDB-sphingomyelin (d18:1/21:0, d17:1/22:0, d16:1/23:0)	sphingomyelin (d18:1/21:0, d17:1/22:0, d16:1/23:0)	20	12979237	rs1321940	-	intergenic	G	A	0.6543	-0.196994	0.0189038	1.99e-25	6184	0.0172576	33031748;
867	Lipid	HMDB-sphingomyelin (d18:1/22:2, d18:2/22:1, d16:1/24:2)	sphingomyelin (d18:1/22:2, d18:2/22:1, d16:1/24:2)	20	12979237	rs1321940	-	intergenic	G	A	0.6543	-0.150229	0.0189171	2e-15	6184	0.0100953	33031748;
867	Lipid	HMDB-sphingomyelin (d18:1/25:0, d19:0/24:1, d20:1/23:0, d19:1/24:0)	sphingomyelin (d18:1/25:0, d19:0/24:1, d20:1/23:0, d19:1/24:0)	20	12979237	rs1321940	-	intergenic	G	A	0.6535	-0.38252	0.0191192	4.77e-89	6039	0.0621629	33031748;31882771;
867	Lipid	HMDB-sphingomyelin (d18:2/23:1)	sphingomyelin (d18:2/23:1)	20	12979237	rs1321940	-	intergenic	G	A	0.6543	-0.126918	0.0189023	1.89e-11	6184	0.00723758	31882771
867	Lipid	HMDB-ceramide (d16:1/24:1, d18:1/22:1)	ceramide (d16:1/24:1, d18:1/22:1)	20	12982070	rs364585	-	intergenic	G	A	0.6141	-0.307336	0.0326873	5.34e-21	1946	0.0434541	33031748;
867	Lipid	HMDB-ceramide (d18:2/24:1, d18:1/24:2)	ceramide (d18:2/24:1, d18:1/24:2)	20	12982070	rs364585	-	intergenic	G	A	0.6532	-0.177778	0.0190012	8.27e-21	6083	0.0141864	33031748;
867	Lipid	HMDB-glycosyl ceramide (d18:1/20:0, d16:1/22:0)	glycosyl ceramide (d18:1/20:0, d16:1/22:0)	20	12982070	rs364585	-	intergenic	G	A	0.6535	-0.140922	0.0194589	4.42e-13	5777	0.00899686	23065485
867	Lipid	HMDB-sphingomyelin (d18:1/19:0, d19:1/18:0)	sphingomyelin (d18:1/19:0, d19:1/18:0)	20	12982070	rs364585	-	intergenic	G	A	0.6548	-0.2278	0.0189082	1.99e-33	6171	0.0229803	33031748;
867	Lipid	HMDB12097	myristoyl sphingomyelin; sphingomyelin (d18:1/14:0, d16:1/16:0); C14:0 SM; C14_0_SM	20	12982070	rs364585	-	intergenic	G	A	0.6557	-0.151222	0.0148427	2.24e-24	10182	0.0100918	31882771
867	Lipid	HMDB12102	sphingomyelin (d18:1/20:0, d16:1/22:0); C20:0 SM	20	12982070	rs364585	-	intergenic	G	A	0.6592	-0.158115	0.0173188	6.87e-20	7435	0.0110862	31882771
867	Lipid	HMDB-sphingomyelin (d18:0/20:0, d16:0/22:0)	sphingomyelin (d18:0/20:0, d16:0/22:0)	20	12985441	rs168622	-	intergenic	G	T	0.6545	-0.272005	0.0188795	4.64e-47	6174	0.0325273	33031748;
867	Lipid	HMDB04950	N-stearoyl-sphingosine (d18:1/18:0)	20	12985441	rs168622	-	intergenic	G	T	0.653	-0.128245	0.0191434	2.1e-11	6005	0.00741818	33031748;
867	Lipid	HMDB12085	myristoyl dihydrosphingomyelin (d18:0/14:0)	20	12985441	rs168622	-	intergenic	G	T	0.6545	-0.22777	0.0188597	1.4e-33	6184	0.0230426	33031748;
867	Lipid	HMDB12087	sphingomyelin (d18:0/18:0, d19:0/17:0)	20	12985441	rs168622	-	intergenic	G	T	0.6545	-0.131408	0.0188563	3.19e-12	6184	0.00779233	33031748;
872	Xenobiotics	HMDB01895	salicylate; Salicylate	20	33802906	rs117215775	ZNF341-AS1	intron,non coding transcript	C	T	0.0061	0.520145	0.0781971	2.9e-11	9517	0.00462757	10.1007/s00251-010-0490-8
875	Nucleotide	HMDB00050	adenosine	20	44626579	rs11555566	ADA	missense,NMD transcript	C	T	0.0668	0.339053	0.026331	6.1e-38	10154	0.0160668	28263315;
875	Nucleotide	HMDB03331	N1-methyladenosine; 1-methyladenosine	20	44642751	rs406383	ADA	intron,NMD transcript	G	C	0.2112	-0.167113	0.0174123	8.2e-22	10237	0.00891758	33031748;
875	Nucleotide	HMDB03331	N1-methyladenosine; 1-methyladenosine	20	44652885	rs189778293	ADA	upstream	G	C	0.0538	-0.310695	0.033714	3.09e-20	10236	0.00822868	33031748;
875	Energy	HMDB00134	fumarate; fumarate/maleate; Fumarate	20	46608139	rs6124830	SLC13A3	intron	C	T	0.2209	0.143881	0.0187555	1.7e-14	8602	0.00679502	26352407
875	Energy	HMDB00156	malate; cmh_malate; Malate	20	46617351	rs2425880	SLC13A3	intron	T	C	0.1968	0.139418	0.017687	3.21e-15	10530	0.00586607	26352407
875	Lipid	HMDB00661	glutarate (pentanedioate); glutarate (C5-DC)	20	46617351	rs2425880	SLC13A3	intron	T	C	0.2015	0.147881	0.0189661	6.33e-15	8805	0.00685722	33031748;
875	Energy	HMDB00134	fumarate; fumarate/maleate; Fumarate	20	46639287	rs6094407	SLC13A3	intron	T	C	0.1966	0.15491	0.0208929	1.22e-13	8602	0.00635028	26352407
875	Energy	HMDB00156	malate; cmh_malate; Malate	20	46639287	rs6094407	SLC13A3	intron	T	C	0.2135	0.14632	0.0186618	4.48e-15	10530	0.00580427	26352407
880	Amino Acid	HMDB00128	guanidinoacetate; guanidinoacetic acid	20	63517559	rs2314639	PPDPF	upstream	T	C	0.1622	0.217058	0.0220214	6.42e-23	8112	0.0118348	33031748;
891	Amino Acid	HMDB00043	betaine	21	43003172	rs8127209	PKNOX1	intron,non coding transcript	C	T	0.6509	0.0928248	0.0138732	2.22e-11	11503	0.00387685	33031748;
894	Amino Acid	HMDB00162	proline	22	18939628	rs999156663	AC007326.5	non coding transcript exon	G	A	0.0091	0.761801	0.0725274	8.31e-26	10664	0.0102397	28263315;27884205;21886157;23823483;27453504;25569235;27453504;
894	Amino Acid	HMDB00162	proline	22	18949328	rs188842348	AC007326.5; AC007326.2; AC007326.4	downstream	C	T	0.01	-0.498785	0.0656715	3.07e-14	11811	0.00486037	28263315;27884205;21886157;23823483;27453504;25569235;27453504;
894	Amino Acid	HMDB00162	proline	22	18954277	rs114023431	AC007326.2	non coding transcript exon	G	C	0.0402	0.268285	0.034217	4.48e-15	11812	0.00517763	28263315;27884205;21886157;23823483;27453504;25569235;27453504;
894	Amino Acid	HMDB00162	proline	22	18964223	rs140040762	AC007326.2	upstream	A	G	0.0375	-0.395624	0.0346314	3.18e-30	11812	0.0109277	28263315;27884205;21886157;23823483;27453504;25569235;27453504;
894	Amino Acid	HMDB00162	proline	22	18964600	rs34595355	-	intergenic	A	G	0.0538	0.484841	0.0293306	2.22e-61	11813	0.0226082	28263315;27884205;21886157;23823483;27453504;25569235;27453504;
894	Amino Acid	HMDB00162	proline	22	18995440	rs9604915	DGCR9	intron,non coding transcript	A	G	0.0199	0.46783	0.0472266	3.92e-23	11813	0.00823851	28263315;27884205;21886157;23823483;27453504;25569235;27453504;
896	Lipid	HMDB-glycerophosphoserine	glycerophosphoserine	22	24181236	rs117587385	SUSD2	upstream	A	G	0.0262	-0.747107	0.0929852	9.38e-16	2273	0.027617	31959995;
896	Nucleotide	HMDB00026	3-ureidopropionate; N-carbamoyl-beta-alanine; n_carbamoyl_B_alanine; N_carbamoyl_beta_alanine	22	24510393	rs141327056;rs774121224	UPB1	intron,NMD transcript	GTA	G	0.0105	0.571234	0.0677351	3.36e-17	10715	0.00659381	33031748;
896	Amino Acid	HMDB00656	cysteine-glutathione disulfide	22	24590578	rs5760486	LRRC75B; SNRPD3	intron,NMD transcript	A	G	0.3386	-0.161897	0.0192982	4.89e-17	6212	0.0112026	24816252; 33031748;
896	Amino Acid	HMDB00656	cysteine-glutathione disulfide	22	24601342	rs2017869	SNRPD3	intron,NMD transcript	C	G	0.48	-0.324614	0.0183214	3.06e-70	6210	0.0481181	24816252; 33031748;
896	Peptide	HMDB11737	gamma-glutamylglutamate	22	24601342	rs2017869	SNRPD3	intron,NMD transcript	C	G	0.5182	-0.126098	0.0159035	2.21e-15	8883	0.00702766	31959995
896	Amino Acid	HMDB00656	cysteine-glutathione disulfide	22	24608641	rs4822516	SNRPD3	intron,NMD transcript	C	T	0.394	-0.243796	0.0185615	2.09e-39	6212	0.0270209	24816252; 33031748;
896	Amino Acid	HMDB00656	cysteine-glutathione disulfide	22	24614888	rs186765281	GGT1	missense,NMD transcript	G	A	0.0148	0.728949	0.0745173	1.34e-22	6210	0.0151756	24816252; 33031748;
896	Amino Acid	HMDB00656	cysteine-glutathione disulfide	22	24624857	rs574950756	GGT1	intron,NMD transcript	A	G	0.0247	0.471907	0.0574851	2.23e-16	6212	0.0107321	24816252; 33031748;
896	Amino Acid	HMDB00656	cysteine-glutathione disulfide	22	24631281	rs13055206	BCRP3; AP000356.4	upstream	C	A	0.0085	0.766641	0.0985766	7.42e-15	6212	0.00964266	24816252; 33031748;
903	Lipid	HMDB-lactosyl-N-behenoyl-sphingosine (d18:1/22:0)	lactosyl-N-behenoyl-sphingosine (d18:1/22:0)	22	42699249	rs60422751	A4GALT	intron,non coding transcript	C	G	0.0996	-0.538399	0.0432947	1.67e-35	3052	0.0482267	33031748;
904	Xenobiotics	HMDB31230	2-ethylhexanoate	22	50257387	rs143887978	MAPK12	intron,non coding transcript	A	G	0.0058	2.64051	0.213256	3.28e-35	1738	0.0810609	31959995
904	Nucleotide	HMDB00012	2'-deoxyuridine; __deoxyuridine	22	50525724	rs131805	SCO2	intron	C	T	0.8235	-0.326884	0.0205353	4.74e-57	8176	0.0300601	28263315; 33031748;
904	Nucleotide	HMDB00296	uridine; cmh_uridine; Uridine	22	50525724	rs131805	SCO2	intron	C	T	0.8266	-0.177365	0.0182172	2.11e-22	10666	0.00880911	33031748;
904	Nucleotide	HMDB00884	5-methyluridine (ribothymidine); ribothymidine	22	50525724	rs131805	SCO2	intron	C	T	0.8333	-0.584539	0.0191669	2.83e-204	9805	0.0866395	28263315; 33031748;
904	Nucleotide	HMDB00884	5-methyluridine (ribothymidine); ribothymidine	22	50534802	rs118119439	TYMP; ODF3B	upstream	A	G	0.0088	0.968601	0.0759734	3.15e-37	9821	0.016281	28263315; 33031748;
904	Nucleotide	HMDB00884	5-methyluridine (ribothymidine); ribothymidine	22	50543249	rs5770876	KLHDC7B; U62317.1	upstream	C	T	0.1146	-0.282904	0.0225397	3.91e-36	9821	0.0157875	28263315; 33031748;
904	Nucleotide	HMDB00884	5-methyluridine (ribothymidine); ribothymidine	22	50578653	rs131758	CHKB-CPT1B	3 prime UTR,NMD transcript	A	T	0.6004	-0.202911	0.01453	2.55e-44	9820	0.0194726	28263315; 33031748;
904	Nucleotide	HMDB00012	2'-deoxyuridine; __deoxyuridine	22	50584995	rs131752	CHKB; CHKB-DT	intron,non coding transcript	C	T	0.5135	-0.183507	0.0158973	7.99e-31	8192	0.0160051	28263315; 33031748;
904	Xenobiotics	HMDB-O-sulfo-L-tyrosine	O-sulfo-L-tyrosine	22	50625049	rs6151429	ARSA	3 prime UTR	C	T	0.0561	0.234834	0.0319109	1.85e-13	9017	0.00597009	31959995;
173	Nucleotide	HMDB00056	beta-alanine; beta_alanine	3	30717464	rs6800284	-	intergenic	T	C	0.4781	-0.283591	0.0192481	3.93e-49	5763	0.0362995	28263315;
173	Amino Acid	HMDB12881	N-acetylcarnosine	3	30717464	rs6800284	-	intergenic	T	C	0.4607	-0.18831	0.0159419	3.37e-32	9181	0.0149701	28263315; 33031748; 33031748;
176	Amino Acid	HMDB-pyroglutamine	pyroglutamine	3	45772602	rs17279437	SLC6A20	missense	A	G	0.0632	0.264548	0.030654	6.13e-18	9014	0.00819488	33031748;
178	Amino Acid	HMDB00766	N-acetylalanine	3	52077505	rs56660645	POC1A	intron	A	G	0.006	0.9097	0.0919194	4.3e-23	10263	0.00945329	27884205
178	Amino Acid	HMDB02931	N-acetylserine	3	52077505	rs56660645	POC1A	intron	A	G	0.0059	0.91159	0.0933733	1.63e-22	10006	0.00943573	27884205
178	Carbohydrate	HMDB00613	erythronate; erythronate/threonate	3	53248172	rs4687717	TKT	intron,NMD transcript	C	T	0.5109	-0.115317	0.0149348	1.15e-14	9324	0.00635355	33031748;
178	Carbohydrate	HMDB00613	erythronate; erythronate/threonate	3	53248287	rs4687718	TKT	intron,NMD transcript	G	A	0.7876	0.144527	0.0194188	9.87e-14	9324	0.00590578	33031748;
182	Amino Acid	HMDB00552	3-methylglutarylcarnitine (2)	3	67316484	rs79075676	-	intergenic	T	C	0.0903	0.193487	0.0260992	1.23e-13	7891	0.00691672	33414548
182	Energy	HMDB61717	succinylcarnitine; succinylcarnitine (C4-DC)	3	67316484	rs79075676	-	intergenic	T	C	0.0823	0.251912	0.0273295	3.04e-20	8968	0.00938522	31959995;
199	Nucleotide	HMDB00226	orotate; cmh_orotate; Orotate	3	124728697	rs12487919	UMPS; MIR544B	upstream	T	C	0.1911	-0.589341	0.0186534	4.43e-219	9224	0.0976501	28263315; 33031748;
199	Nucleotide	HMDB00226	orotate; cmh_orotate; Orotate	3	124730559	rs17843776	UMPS	missense,NMD transcript	G	A	0.0074	1.99995	0.0843035	2.08e-124	9243	0.0573935	28263315; 33031748;
199	Amino Acid	HMDB00187	serine	3	126142831	rs62265227	ALDH1L1	intron,NMD transcript	T	C	0.1441	0.134619	0.0187205	6.43e-13	11811	0.00435907	20037589
199	Amino Acid	HMDB00123	glycine	3	126189467	rs9851577	ALDH1L1	intron,NMD transcript	T	C	0.3617	0.104482	0.0140061	8.67e-14	11813	0.0046886	33414548
200	Amino Acid	HMDB00898	1-methylhistamine; _1_methylhistamine	3	128601502	rs7646596	-	intergenic	G	T	0.8571	0.26749	0.0244672	8.05e-28	6915	0.0169907	33031748; 33031748;
206	Lipid	HMDB11506	1-oleoylglycerophosphoethanolamine; 1-oleoyl-GPE (18:1); C18:1 LPE; C18_1_LPE	3	142933227	rs9848779	AC021074.3	non coding transcript exon	G	C	0.5995	0.135035	0.0143053	3.74e-21	11265	0.0078478	33031748;
206	Lipid	HMDB-1-stearoyl-2-oleoyl-GPI (18:0/18:1)	1-stearoyl-2-oleoyl-GPI (18:0/18:1)	3	142940519	rs6440123	AC021074.3	intron,non coding transcript	G	A	0.3092	0.196969	0.0212008	1.53e-20	5520	0.0153962	33031748;
206	Lipid	HMDB09783	1-palmitoyl-2-oleoyl-GPI (16:0/18:1); C34:1 PI	3	142940519	rs6440123	AC021074.3	intron,non coding transcript	G	A	0.3083	0.151387	0.019801	2.08e-14	6309	0.00917982	33031748;
218	Amino Acid	HMDB00754	beta-hydroxyisovalerate	3	183021950	rs11928508	MCCC1	intron,NMD transcript	G	C	0.5091	-0.18389	0.0166276	1.97e-28	8978	0.0134401	33031748;
218	Amino Acid	HMDB-beta-hydroxyisovaleroylcarnitine	beta-hydroxyisovaleroylcarnitine	3	183092356	rs3732604	MCCC1	intron,NMD transcript	G	T	0.5245	-0.221302	0.0231106	1.01e-21	5131	0.017557	33031748;
225	Lipid	HMDB-16a-hydroxy DHEA 3-sulfate	16a-hydroxy DHEA 3-sulfate	3	196215209	rs5855544;rs397726270	SLC51A; PCYT1A	intron	TG	T	0.614	-0.142951	0.0166014	7.26e-18	7674	0.00956938	33031748;
225	Lipid	HMDB-5alpha-androstan-3alpha,17beta-diol monosulfate (1)	5alpha-androstan-3alpha,17beta-diol monosulfate (1)	3	196215209	rs5855544;rs397726270	SLC51A; PCYT1A	intron	TG	T	0.6151	-0.13605	0.0170665	1.56e-15	7229	0.00871422	33031748;
225	Lipid	HMDB-5alpha-androstan-3beta,17beta-diol monosulfate (2)	5alpha-androstan-3beta,17beta-diol monosulfate (2)	3	196215209	rs5855544;rs397726270	SLC51A; PCYT1A	intron	TG	T	0.6165	-0.160356	0.0182479	1.53e-18	6367	0.0119832	33031748;
225	Lipid	HMDB-androstenediol (3beta,17beta) monosulfate (2)	4-androsten-3beta,17beta-diol monosulfate (2); androstenediol (3beta,17beta) monosulfate (2)	3	196215209	rs5855544;rs397726270	SLC51A; PCYT1A	intron	TG	T	0.6144	-0.111959	0.0167982	2.65e-11	7530	0.00586469	33031748;
225	Lipid	HMDB-epiandrosterone sulfate	epiandrosterone sulfate	3	196215209	rs5855544;rs397726270	SLC51A; PCYT1A	intron	TG	T	0.6195	-0.145643	0.0154935	5.44e-21	8961	0.00976481	33031748;
225	Lipid	HMDB02759-1	andro steroid monosulfate (1); andro steroid monosulfate C19H28O6S (1)	3	196215209	rs5855544;rs397726270	SLC51A; PCYT1A	intron	TG	T	0.6143	-0.160114	0.0174707	4.97e-20	6934	0.0119681	33031748;
225	Lipid	HMDB02759	androsterone sulfate	3	196215209	rs5855544;rs397726270	SLC51A; PCYT1A	intron	TG	T	0.6192	-0.125311	0.0155235	6.9e-16	8939	0.00723692	33031748;
230	Nucleotide	HMDB00289	urate; cmh_urate; Uric_acid	4	9930021	rs4447862	SLC2A9	intron,non coding transcript	G	C	0.3944	-0.227962	0.0140073	1.5e-59	11621	0.0222835	28263315; 24816252; 33031748;
230	Nucleotide	HMDB00289	urate; cmh_urate; Uric_acid	4	10001041	rs9991278	SLC2A9	intron,non coding transcript	C	T	0.7815	0.250079	0.015872	6.25e-56	11621	0.0209154	28263315; 24816252; 33031748;
232	Nucleotide	HMDB-3-methylcytidine	3-methylcytidine	4	15707569	rs2302465	BST1	missense	A	G	0.1307	1.04617	0.0449111	5.08e-120	2287	0.191763	31959995;
233	Xenobiotics	HMDB-methyl glucopyranoside (alpha + beta)	methyl glucopyranoside (alpha + beta)	4	22818881	rs358231	GBA3	stop lost	T	A	0.8687	-0.514918	0.0235671	7.94e-106	7700	0.0583782	28263315; 33031748;
239	Lipid	HMDB-glycosyl ceramide (d18:1/20:0, d16:1/22:0)	glycosyl ceramide (d18:1/20:0, d16:1/22:0)	4	47543111	rs4391005	ATP10D	intron,NMD transcript	G	A	0.4022	0.200653	0.0190904	7.71e-26	5777	0.0187643	33031748;
239	Lipid	HMDB-glycosyl ceramide (d18:2/24:1, d18:1/24:2)	glycosyl ceramide (d18:2/24:1, d18:1/24:2)	4	47543111	rs4391005	ATP10D	intron,NMD transcript	G	A	0.4025	0.2021	0.0191479	4.83e-26	5774	0.0189284	33031748;
239	Lipid	HMDB-glycosyl-N-palmitoyl-sphingosine (d18:1/16:0)	glycosyl-N-palmitoyl-sphingosine (d18:1/16:0)	4	47543111	rs4391005	ATP10D	intron,NMD transcript	G	A	0.398	0.252399	0.0185032	2.29e-42	6184	0.0292102	33031748;
239	Lipid	HMDB-glycosyl-N-stearoyl-sphingosine (d18:1/18:0)	glycosyl-N-stearoyl-sphingosine (d18:1/18:0)	4	47543124	rs35818294	ATP10D	intron,NMD transcript	A	C	0.2011	0.226761	0.0234105	3.45e-22	5646	0.0163461	33031748; 33031748;
239	Lipid	HMDB-glycosyl-N-palmitoyl-sphingosine (d18:1/16:0)	glycosyl-N-palmitoyl-sphingosine (d18:1/16:0)	4	47549846	rs13106975	ATP10D	intron,NMD transcript	G	T	0.2442	0.335445	0.0208894	5.01e-58	6184	0.0400295	33031748;
239	Lipid	HMDB-glycosyl ceramide (d18:1/20:0, d16:1/22:0)	glycosyl ceramide (d18:1/20:0, d16:1/22:0)	4	47555437	rs9790830	ATP10D	intron,NMD transcript	A	T	0.2507	0.246507	0.0214144	1.16e-30	5777	0.0224231	33031748;
239	Lipid	HMDB-glycosyl ceramide (d18:2/24:1, d18:1/24:2)	glycosyl ceramide (d18:2/24:1, d18:1/24:2)	4	47555437	rs9790830	ATP10D	intron,NMD transcript	A	T	0.2512	0.266069	0.021432	2.18e-35	5774	0.0259983	33031748;
239	Lipid	HMDB-glycosyl-N-behenoyl-sphingadienine (d18:2/22:0)	glycosyl-N-behenoyl-sphingadienine (d18:2/22:0)	4	47555437	rs9790830	ATP10D	intron,NMD transcript	A	T	0.2325	0.263341	0.0356105	1.41e-13	2176	0.0245156	33031748;
239	Lipid	HMDB-glycosyl-N-(2-hydroxynervonoyl)-sphingosine (d18:1/24:1(2OH))	glycosyl-N-(2-hydroxynervonoyl)-sphingosine (d18:1/24:1(2OH))	4	48019908	rs224799	NIPAL1	intron,NMD transcript	A	C	0.1972	0.375993	0.0255139	3.74e-49	4911	0.0423489	33031748;
239	Lipid	HMDB-glycosyl-N-palmitoyl-sphingosine (d18:1/16:0)	glycosyl-N-palmitoyl-sphingosine (d18:1/16:0)	4	48036699	rs11722463	NIPAL1	3 prime UTR	A	G	0.3245	0.147077	0.0195652	5.59e-14	6184	0.0090553	33031748;
246	Lipid	HMDB-5alpha-androstan-3alpha,17beta-diol monosulfate (1)	5alpha-androstan-3alpha,17beta-diol monosulfate (1)	4	68497880	rs2708672	TMPRSS11E	downstream	G	C	0.9217	0.23005	0.0344593	2.46e-11	7229	0.00612748	33031748;31882771;
246	Lipid	HMDB-5alpha-androstan-3alpha,17alpha-diol monosulfate	5alpha-androstan-3alpha,17alpha-diol monosulfate	4	68625465	rs13121671	AC147055.3	downstream	T	G	0.3537	0.311589	0.0243247	1.45e-37	3617	0.0433964	31882771
246	Lipid	HMDB-5alpha-androstan-3alpha,17beta-diol 17-glucuronide	5alpha-androstan-3alpha,17beta-diol 17-glucuronide	4	68625465	rs13121671	AC147055.3	downstream	T	G	0.294	-0.281	0.028562	7.71e-23	3058	0.0306805	31882771
246	Lipid	HMDB-androstenediol (3alpha, 17alpha) monosulfate (3)	4-androsten-3alpha,17alpha-diol monosulfate (3); androstenediol (3alpha, 17alpha) monosulfate (3)	4	68625465	rs13121671	AC147055.3	downstream	T	G	0.317	0.271175	0.0171624	3.08e-56	7851	0.0308194	33031748;
246	Lipid	HMDB-deoxycholic acid glucuronide	deoxycholic acid glucuronide	4	68625465	rs13121671	AC147055.3	downstream	T	G	0.289	-0.690097	0.0321668	4.21e-102	2374	0.162392	29362361;
246	Lipid	HMDB-epiandrosterone sulfate	epiandrosterone sulfate	4	68625465	rs13121671	AC147055.3	downstream	T	G	0.3101	0.141166	0.0162125	3.11e-18	8954	0.00839616	33031748;
246	Lipid	HMDB02759	androsterone sulfate	4	68625465	rs13121671	AC147055.3	downstream	T	G	0.3107	0.230434	0.0162347	9.99e-46	8932	0.0220581	29610217; 33031748;
246	Lipid	HMDB-5alpha-androstan-3beta,17beta-diol monosulfate (2)	5alpha-androstan-3beta,17beta-diol monosulfate (2)	4	68625566	rs4860987	AC147055.3	downstream	T	A	0.2478	-0.174056	0.0208785	7.65e-17	6365	0.010801	33031748;
246	Lipid	HMDB-5alpha-androstan-3alpha,17alpha-diol monosulfate	5alpha-androstan-3alpha,17alpha-diol monosulfate	4	68625738	rs34707604	AC147055.3	downstream	C	T	0.2367	-0.361537	0.028003	3.92e-38	3618	0.0440417	31882771
246	Lipid	HMDB-5alpha-androstan-3alpha,17beta-diol monosulfate (1)	5alpha-androstan-3alpha,17beta-diol monosulfate (1)	4	68625738	rs34707604	AC147055.3	downstream	C	T	0.2502	-0.25831	0.0194086	2.05e-40	7227	0.0239233	33031748;31882771;
246	Lipid	HMDB-androstenediol (3alpha, 17alpha) monosulfate (3)	4-androsten-3alpha,17alpha-diol monosulfate (3); androstenediol (3alpha, 17alpha) monosulfate (3)	4	68626701	rs4443356	AC147055.3	downstream	C	A	0.4628	0.163306	0.0165833	7.02e-23	7855	0.0121952	33031748;
246	Lipid	HMDB02759	androsterone sulfate	4	68626701	rs4443356	AC147055.3	downstream	C	A	0.4363	0.156108	0.0157491	3.69e-23	8936	0.0108753	29610217; 33031748;
246	Lipid	HMDB-5alpha-androstan-3alpha,17beta-diol 17-glucuronide	5alpha-androstan-3alpha,17beta-diol 17-glucuronide	4	68670366	rs1902023	UGT2B15	missense	C	A	0.5694	0.268471	0.0261079	8.4e-25	3060	0.0334021	31882771
246	Amino Acid	HMDB00291	vanillylmandelate (VMA)	4	68670366	rs1902023	UGT2B15	missense	C	A	0.5286	-0.207351	0.0151543	1.29e-42	7905	0.023135	28263315; 33031748;
254	Xenobiotics	HMDB-3-bromo-5-chloro-2,6-dihydroxybenzoic acid	3-bromo-5-chloro-2,6-dihydroxybenzoic acid	4	88117930	rs1481012	ABCG2	intron	G	A	0.1107	0.486183	0.0456788	1.87e-26	2416	0.0447891	33031748;
254	Nucleotide	HMDB00289	urate; cmh_urate; Uric_acid	4	88125050	rs141471965	ABCG2	intron	T	C	0.108	0.184092	0.0215115	1.15e-17	11621	0.0062626	33031748;
254	Xenobiotics	HMDB-4-hydroxychlorothalonil	4-hydroxychlorothalonil	4	88128874	rs74904971	ABCG2	intron	A	C	0.12	0.579421	0.0243015	1.2e-125	7917	0.0669953	28263315; 33031748;
254	Xenobiotics	HMDB-3,5-dichloro-2,6-dihydroxybenzoic acid	3,5-dichloro-2,6-dihydroxybenzoic acid	4	88133515	rs4148155	ABCG2	intron	G	A	0.1113	0.388317	0.045499	1.41e-17	2430	0.0291029	33031748;
254	Xenobiotics	HMDB-4-hydroxychlorothalonil	4-hydroxychlorothalonil	4	88176157	rs2725243	ABCG2	intron	A	G	0.4524	0.208199	0.0160307	1.44e-38	7917	0.0208609	28263315; 33031748;
254	Amino Acid	HMDB00172	isoleucine	4	88304019	rs10018448	AC107067.1	intron,non coding transcript	G	A	0.559	0.111494	0.0134157	9.52e-17	11731	0.00585311	33031748;
254	Amino Acid	HMDB00883	valine	4	88304019	rs10018448	AC107067.1	intron,non coding transcript	G	A	0.5591	0.107397	0.0134225	1.23e-15	11725	0.00543047	33031748;
254	Amino Acid	HMDB02366	tiglyl carnitine; tiglylcarnitine (C5:1-DC); C5:1 carnitine; C5_1_carnitine	4	88313557	rs1808860	AC107067.1	intron,non coding transcript	C	T	0.4399	-0.130406	0.014275	6.52e-20	10288	0.00804649	33031748;
254	Amino Acid	HMDB00687	leucine	4	88313660	rs1808859	AC107067.1	intron,non coding transcript	C	T	0.4237	0.0990542	0.0132516	7.73e-14	11814	0.00470721	33031748;
254	Amino Acid	HMDB03736	3-methyl-2-oxovalerate	4	88313660	rs1808859	AC107067.1	intron,non coding transcript	C	T	0.4132	0.105232	0.015636	1.7e-11	8495	0.00530364	24816252;
254	Xenobiotics	HMDB31230	2-ethylhexanoate	4	88390731	rs60722298	HERC6	synonymous	A	G	0.0135	1.24415	0.156651	1.99e-15	1739	0.035003	33031748;
258	Lipid	HMDB00672	hexadecanedioate; hexadecanedioate (C16-DC)	4	99269648	rs28864441	AP002026.1	intron,non coding transcript	T	C	0.0473	-0.420029	0.0374379	3.28e-29	9331	0.0133103	29610217;24625756;
258	Xenobiotics	HMDB00625	gluconate; Gluconate	4	99280138	rs28364331	ADH1A	splice region,intron	G	A	0.0092	-1.03878	0.0775657	6.71e-41	8951	0.0196436	28263315;31959995;
258	Lipid	HMDB00782	octadecanedioate; octadecanedioate (C18-DC)	4	99307860	rs2066702	ADH1B	missense	A	G	0.0476	-0.356096	0.0380491	8.06e-21	8915	0.00972921	29610217;
258	Lipid	HMDB00672	hexadecanedioate; hexadecanedioate (C16-DC)	4	99318162	rs1229984	ADH1B	missense	C	T	0.9587	0.251671	0.0370291	1.07e-11	9330	0.00492669	29610217;24625756;
258	Lipid	HMDB00782	octadecanedioate; octadecanedioate (C18-DC)	4	99318162	rs1229984	ADH1B	missense	C	T	0.9588	0.267015	0.0381933	2.73e-12	8914	0.00545318	29610217;
262	Amino Acid	HMDB00191	aspartate	4	110414566	rs1879057	ENPEP	intron,non coding transcript	T	C	0.7202	0.14212	0.0163584	3.69e-18	10171	0.00736637	28263315; 33031748;
262	Peptide	HMDB-Fibrinopeptide A (8-16)	Fibrinopeptide A (8-16)	4	110434637	rs6818198	ENPEP	intron,non coding transcript	A	G	0.7963	0.376476	0.0360515	1.58e-25	2428	0.0429832	21886157
262	Peptide	HMDB-DSGEGDFXAEGGGVR	DSGEGDFXAEGGGVR; Fibrinopeptide A, des-ala(1)	4	110446685	rs10434005	ENPEP	intron,non coding transcript	G	A	0.7126	-0.131606	0.0172471	2.34e-14	8816	0.00656134	33031748;21886157;
262	Peptide	HMDB-Fibrinopeptide A (7-16)	Fibrinopeptide A (7-16)	4	110485340	rs13118687	ENPEP	intron,non coding transcript	A	G	0.4743	0.224192	0.0288555	7.88e-15	2428	0.0242588	21886157
262	Peptide	HMDB-DSGEGDFXAEGGGVR	DSGEGDFXAEGGGVR; Fibrinopeptide A, des-ala(1)	4	110510288	rs33966350	ENPEP	stop gained	A	G	0.0075	0.820427	0.085667	1e-21	8816	0.0102964	33031748;21886157;
262	Peptide	HMDB-Fibrinopeptide A (3-15)	Fibrinopeptide A (3-15)	4	110510288	rs33966350	ENPEP	stop gained	A	G	0.0115	-1.03867	0.13347	7.14e-15	2432	0.0242961	21886157
262	Peptide	HMDB-Fibrinopeptide A (3-16)	Fibrinopeptide A (3-16)	4	110510288	rs33966350	ENPEP	stop gained	A	G	0.0115	-1.11724	0.133552	5.98e-17	2431	0.0279821	21886157
262	Peptide	HMDB-Fibrinopeptide A (4-15)	Fibrinopeptide A (4-15)	4	110510288	rs33966350	ENPEP	stop gained	A	G	0.0111	-0.925541	0.138228	2.15e-11	2427	0.0181375	21886157
262	Peptide	HMDB-Fibrinopeptide A (5-16)	Fibrinopeptide A (5-16)	4	110510288	rs33966350	ENPEP	stop gained	A	G	0.0115	-1.05557	0.13347	2.6e-15	2432	0.0250732	21886157
262	Peptide	HMDB-Fibrinopeptide A (7-16)	Fibrinopeptide A (7-16)	4	110510288	rs33966350	ENPEP	stop gained	A	G	0.0115	-0.948683	0.133513	1.2e-12	2428	0.0203708	21886157
262	Peptide	HMDB-Fibrinopeptide A (8-16)	Fibrinopeptide A (8-16)	4	110510288	rs33966350	ENPEP	stop gained	A	G	0.0109	-1.91363	0.139706	1.05e-42	2428	0.071732	21886157
262	Amino Acid	HMDB00191	aspartate	4	110510288	rs33966350	ENPEP	stop gained	A	G	0.0076	-0.928825	0.080536	9e-31	10171	0.0129087	28263315; 33031748;
262	Peptide	HMDB28922	leucylalanine	4	110510288	rs33966350	ENPEP	stop gained	A	G	0.0066	-0.649016	0.0941877	5.55e-12	8621	0.00547746	28263315;
269	Carbohydrate	HMDB00215	N-acetylglucosamine/N-acetylgalactosamine	4	129109789	rs337276	C4orf33	3 prime UTR	A	C	0.5559	-0.211112	0.0182726	7.09e-31	6177	0.0211526	33031748;31959995;
274	Amino Acid	HMDB00965	hypotaurine	4	138171565	rs13120371	SLC7A11	3 prime UTR	G	A	0.3264	-0.141335	0.0182669	1.02e-14	7074	0.0083916	33031748;
281	Amino Acid	HMDB00929	tryptophan	4	155840210	rs79152179	ASIC5	intron	G	A	0.1037	-0.161531	0.0216618	8.85e-14	11814	0.00468477	33414548
282	Lipid	HMDB00705	hexanoylcarnitine; hexanoylcarnitine (C6); C6 carnitine; C6_carnitine	4	158701758	rs67481496	ETFDH	intron,non coding transcript	T	A	0.2037	-0.141937	0.0172713	2.07e-16	10586	0.00633939	33031748;
282	Lipid	HMDB-cis-4-decenoylcarnitine (C10:1)	cis-4-decenoyl carnitine; cis-4-decenoylcarnitine (C10:1)	4	158708662	rs17843966	ETFDH	3 prime UTR	C	A	0.201	-0.190664	0.018849	4.73e-24	9011	0.0112274	33414548
282	Lipid	HMDB00651	decanoylcarnitine; decanoylcarnitine (C10); C10 carnitine; C10_carnitine	4	158708662	rs17843966	ETFDH	3 prime UTR	C	A	0.2039	-0.280178	0.0172322	1.93e-59	10619	0.0242897	28263315; 29610217; 33031748;
282	Lipid	HMDB00791	octanoylcarnitine; octanoylcarnitine (C8); C8 carnitine; C8_carnitine	4	158708662	rs17843966	ETFDH	3 prime UTR	C	A	0.2039	-0.27631	0.017239	8.12e-58	10622	0.0236148	28263315; 29610217; 33031748;
282	Lipid	HMDB02250	laurylcarnitine; laurylcarnitine (C12); C12 carnitine; C12_carnitine	4	158715961	rs17843929	PPID	intron,NMD transcript	T	C	0.2008	-0.154865	0.0176364	1.62e-18	10341	0.00740115	33031748;
282	Lipid	HMDB13288	nonanoylcarnitine (C9); C9 carnitine; C9_carnitine	4	158719996	rs17843902	PPID	intron	C	T	0.2887	-0.191729	0.0244785	4.78e-15	4021	0.0150278	33031748;
288	Carbohydrate	HMDB00489	N-acetylglucosaminylasparagine	4	177439396	rs13149149	AGA	intron,non coding transcript	T	C	0.3142	0.204665	0.0201412	2.95e-24	5713	0.017753	33031748;
288	Amino Acid	HMDB00168	asparagine	4	177442224	rs11131799	AGA	intron,non coding transcript	A	G	0.6156	-0.142541	0.0142515	1.5e-23	10661	0.00929618	27884205;
289	Peptide	HMDB-leucylphenylalanine	leucylphenylalanine	4	186200801	rs182268875	CYP4V2	intron,non coding transcript	A	T	0.0078	-1.00856	0.149869	1.7e-11	2825	0.0157781	28263315;24625756;
289	Peptide	HMDB-arginylphenylalanine	arginylphenylalanine	4	186236880	rs3733402	KLKB1	missense	A	G	0.6286	0.25617	0.0300333	1.47e-17	2659	0.0266324	24625756
289	Peptide	HMDB-asparagylleucine	asparagylleucine	4	186236880	rs3733402	KLKB1	missense	A	G	0.5693	0.404135	0.0356219	7.84e-30	1702	0.070307	24625756
289	Peptide	HMDB-asparagylvaline	asparagylvaline	4	186236880	rs3733402	KLKB1	missense	A	G	0.5697	0.260281	0.0356105	2.69e-13	1608	0.032155	24625756
289	Peptide	HMDB-histidylleucine	histidylleucine	4	186236880	rs3733402	KLKB1	missense	A	G	0.6296	0.350626	0.030672	2.91e-30	2566	0.048459	24625756
289	Peptide	HMDB-histidylphenylalanine	histidylphenylalanine	4	186236880	rs3733402	KLKB1	missense	A	G	0.5641	0.437045	0.0353633	4.37e-35	1739	0.0807396	24625756
289	Peptide	HMDB-histidylvaline	histidylvaline	4	186236880	rs3733402	KLKB1	missense	A	G	0.567	0.284909	0.0353955	8.32e-16	1671	0.0373268	24625756
289	Peptide	HMDB-isoleucylglycine	isoleucylglycine	4	186236880	rs3733402	KLKB1	missense	A	G	0.5645	0.328363	0.0354655	2.07e-20	1736	0.0470557	24625756
289	Peptide	HMDB-isoleucylthreonine	isoleucylthreonine	4	186236880	rs3733402	KLKB1	missense	A	G	0.6258	0.214392	0.0298971	7.44e-13	2652	0.0190216	24625756
289	Peptide	HMDB-isoleucylvaline	isoleucylvaline	4	186236880	rs3733402	KLKB1	missense	A	G	0.5647	0.499367	0.0353852	3.19e-45	1746	0.102386	28263315;
289	Peptide	HMDB-leucylasparagine	leucylasparagine	4	186236880	rs3733402	KLKB1	missense	A	G	0.6354	0.296141	0.0303472	1.7e-22	2651	0.0346756	24625756
289	Peptide	HMDB-leucylglutamate	leucylglutamate	4	186236880	rs3733402	KLKB1	missense	A	G	0.5991	0.240801	0.032396	1.06e-13	2124	0.0253529	24625756
289	Peptide	HMDB-leucylphenylalanine	leucylphenylalanine	4	186236880	rs3733402	KLKB1	missense	A	G	0.6304	0.392446	0.0288814	4.71e-42	2825	0.0613491	28263315;24625756;
289	Peptide	HMDB-lysylleucine	lysylleucine	4	186236880	rs3733402	KLKB1	missense	A	G	0.5645	0.360343	0.0354902	3.2e-24	1736	0.0560546	24625756
289	Peptide	HMDB-tryptophylasparagine	tryptophylasparagine	4	186236880	rs3733402	KLKB1	missense	A	G	0.6325	0.412721	0.0301816	1.44e-42	2661	0.0656583	24625756
289	Peptide	HMDB-valylphenylalanine	valylphenylalanine	4	186236880	rs3733402	KLKB1	missense	A	G	0.6332	0.262681	0.0298363	1.32e-18	2658	0.0283354	24625756
289	Peptide	HMDB00721	glycylproline	4	186236880	rs3733402	KLKB1	missense	A	G	0.564	0.308334	0.0360327	1.16e-17	1695	0.0414109	24625756
289	Peptide	HMDB28853	glycyltyrosine	4	186236880	rs3733402	KLKB1	missense	A	G	0.6276	0.395584	0.0311936	7.48e-37	2468	0.0611766	24625756
289	Peptide	HMDB28927	leucylglutamine	4	186236880	rs3733402	KLKB1	missense	A	G	0.5593	0.357975	0.0327937	9.67e-28	2000	0.0562291	24625756
289	Peptide	HMDB28929	leucylglycine	4	186236880	rs3733402	KLKB1	missense	A	G	0.596	0.158941	0.0161488	7.41e-23	8259	0.011593	31882771;
289	Peptide	HMDB28995	phenylalanylglycine	4	186236880	rs3733402	KLKB1	missense	A	G	0.5788	0.152514	0.018054	2.97e-17	6550	0.0107776	33031748;
289	Peptide	HMDB29131	valylleucine	4	186236880	rs3733402	KLKB1	missense	A	G	0.5936	0.229076	0.0212726	4.84e-27	4753	0.0238167	24625756
289	Peptide	HMDB28691	alanylleucine	4	186239096	rs12509937	KLKB1	intron,non coding transcript	T	C	0.623	0.293895	0.0300918	1.57e-22	2570	0.0357871	24625756
289	Peptide	HMDB-leucylserine	leucylserine	4	186243195	rs4253281	KLKB1	intron,non coding transcript	A	G	0.6215	0.227956	0.0310995	2.3e-13	2427	0.021658	24625756
289	Amino Acid	HMDB00517	arginine	4	186243195	rs4253281	KLKB1	intron,non coding transcript	A	G	0.5805	0.0913032	0.0136447	2.21e-11	11616	0.00383984	27656708
289	Peptide	HMDB-HWESASLLR	HWESASLLR	4	186253529	rs4253311	KLKB1	intron,non coding transcript	G	A	0.5611	0.232677	0.0296778	4.5e-15	2438	0.024592	21886157
290	Amino Acid	HMDB00001	1-methylhistidine	5	1181633	rs114475985	CTD-3080P12.3	upstream	T	C	0.2939	0.131746	0.0161366	3.23e-16	9104	0.00726861	26352407
290	Amino Acid	HMDB-methionine sulfone	methionine sulfone	5	1188170	rs11133665	-	intergenic	A	G	0.273	0.211864	0.017678	4.28e-33	7921	0.0178101	33031748;
302	Amino Acid	HMDB01539	dimethylarginine (SDMA + ADMA); ADMA	5	34978065	rs163588	-	intergenic	A	G	0.3623	0.102113	0.0137512	1.12e-13	11683	0.00469771	33031748;
302	Organic acids and derivatives	HMDB01906	aminoisobutyric_acid; 2-aminoisobutyric acid	5	34993110	rs11744796	AGXT2	downstream	A	G	0.4093	-0.325706	0.0300906	2.64e-27	2459	0.0454797	23823483;
302	Nucleotide	HMDB03911	3-aminoisobutyrate; __Aminoisobutyrate	5	34998133	rs56191507;rs397741115	AGXT2	3 prime UTR	C	CA	0.231	0.414061	0.0209428	5.28e-87	6347	0.0580144	28263315; 33031748;26352407;31959995;29362361;
302	Nucleotide	HMDB03911	3-aminoisobutyrate; __Aminoisobutyrate	5	35012953	rs114286107	AGXT2	splice donor,non coding transcript	T	C	0.0115	1.02545	0.0838588	2.19e-34	6347	0.0230172	28263315; 33031748;26352407;31959995;29362361;
302	Organic acids and derivatives	HMDB01906	aminoisobutyric_acid; 2-aminoisobutyric acid	5	35028622	rs638662	AGXT2	intron	G	A	0.9772	0.879581	0.102388	8.64e-18	2459	0.0291377	23823483;
302	Nucleotide	HMDB03911	3-aminoisobutyrate; __Aminoisobutyrate	5	35032240	rs13174311	AGXT2	intron	T	C	0.2678	-0.350223	0.020361	2.62e-66	6347	0.0445385	28263315; 33031748;26352407;31959995;29362361;
302	Nucleotide	HMDB03911	3-aminoisobutyrate; __Aminoisobutyrate	5	35033500	rs180749	AGXT2	missense	A	G	0.9605	1.31772	0.0476481	2.42e-168	6347	0.107541	28263315; 33031748;26352407;31959995;29362361;
302	Organic acids and derivatives	HMDB01906	aminoisobutyric_acid; 2-aminoisobutyric acid	5	35035474	rs344156	AGXT2	intron,non coding transcript	G	A	0.6629	0.362081	0.0308558	8.47e-32	2459	0.0530293	23823483;
302	Amino Acid	HMDB01539	dimethylarginine (SDMA + ADMA); ADMA	5	35037010	rs37369	AGXT2	missense	T	C	0.2302	0.192519	0.0172723	7.48e-29	11683	0.0105219	33031748;
302	Nucleotide	HMDB03911	3-aminoisobutyrate; __Aminoisobutyrate	5	35037010	rs37369	AGXT2	missense	T	C	0.2181	0.53642	0.0228171	3.26e-122	6347	0.0801045	28263315; 33031748;26352407;31959995;29362361;
302	Organic acids and derivatives	HMDB01906	aminoisobutyric_acid; 2-aminoisobutyric acid	5	35039381	rs37370	AGXT2	missense	T	C	0.8967	-0.838996	0.0489091	5.85e-66	2459	0.106879	23823483;
302	Nucleotide	HMDB03911	3-aminoisobutyrate; __Aminoisobutyrate	5	35040125	rs37371	AGXT2	intron,non coding transcript	G	A	0.8306	-0.940353	0.0250141	0	6347	0.182111	28263315; 33031748;26352407;31959995;29362361;
302	Amino Acid	HMDB01539	dimethylarginine (SDMA + ADMA); ADMA	5	35044193	rs28305	AGXT2	intron,non coding transcript	G	C	0.8678	-0.241004	0.0204074	3.48e-32	11683	0.0117969	33031748;
302	Amino Acid	HMDB00670	homoarginine	5	35044611	rs37376	AGXT2	intron,non coding transcript	C	G	0.8522	-0.17783	0.0220904	8.27e-16	9064	0.00709888	33031748;
302	Lipid	HMDB-pregnen-diol disulfate	pregnen-diol disulfate; pregnenediol disulfate (C21H34O8S2); pregnen-diol disulfate C21H34O8S2	5	35968741	rs4869450	UGT3A1	intron,NMD transcript	A	T	0.1319	0.24112	0.0223036	3.06e-27	9016	0.0127971	33031748;
302	Lipid	HMDB-5alpha-pregnan-3(alpha or beta),20beta-diol disulfate	5alpha-pregnan-3(alpha or beta),20beta-diol disulfate; 5alpha-pregnan-diol disulfate	5	35970113	rs12659258	UGT3A1	intron,NMD transcript	A	G	0.1783	0.181977	0.026654	8.65e-12	4514	0.0102208	33031748;
302	Lipid	HMDB-5alpha-pregnan-3beta,20beta-diol monosulfate (1)	5alpha-pregnan-3beta,20beta-diol monosulfate (1)	5	35970113	rs12659258	UGT3A1	intron,NMD transcript	A	G	0.1602	0.300219	0.0241359	1.61e-35	5863	0.0257108	33031748;
302	Lipid	HMDB-pregn steroid monosulfate	pregn steroid monosulfate; pregnenediol sulfate (C21H34O5S); pregn steroid monosulfate C21H34O5S	5	35979443	rs113590482	UGT3A1	intron,NMD transcript	T	G	0.1322	0.282452	0.0223186	1.04e-36	9017	0.017452	33031748;
302	Lipid	HMDB-5alpha-pregnan-3beta,20alpha-diol disulfate	5alpha-pregnan-3beta,20alpha-diol disulfate	5	35989704	rs13358334	UGT3A1	intron,NMD transcript	T	C	0.1326	0.177917	0.0220579	7.27e-16	8687	0.00743358	33031748;
302	Lipid	HMDB-5alpha-pregnan-3beta,20alpha-diol monosulfate (2)	5alpha-pregnan-3beta,20alpha-diol monosulfate (2)	5	35990211	rs12656482	UGT3A1	intron,NMD transcript	T	C	0.1461	0.183459	0.0220715	9.41e-17	7737	0.00885072	33031748;
302	Lipid	HMDB00774	pregnenolone sulfate	5	35990211	rs12656482	UGT3A1	intron,NMD transcript	T	C	0.147	0.156994	0.0230303	9.31e-12	7662	0.00602834	33031748;
302	Amino Acid	HMDB00510	2-aminoadipate; cmh_aminoadipate	5	36630107	rs75096272	SLC1A3	intron,non coding transcript	A	G	0.0313	-0.295573	0.0424537	3.35e-12	9078	0.00531125	33414548
313	Amino Acid	HMDB00043	betaine	5	79030390	rs7736027	DMGDH	intron,NMD transcript	G	A	0.3316	-0.234068	0.0147529	1.09e-56	11503	0.0214148	33031748;26352407;
313	Amino Acid	HMDB00092	dimethylglycine	5	79030927	rs1805073	DMGDH	missense	C	G	0.2952	-0.264153	0.0146339	7.79e-73	11603	0.0273143	28263315;27884205; 33031748;26352407;
313	Amino Acid	HMDB00092	dimethylglycine	5	79034404	rs248386	DMGDH	intron,NMD transcript	A	C	0.1623	0.416939	0.0179514	2.49e-119	11603	0.0444267	28263315;27884205; 33031748;26352407;
313	Amino Acid	HMDB00092	dimethylglycine	5	79041402	rs248381	DMGDH	intron,NMD transcript	A	G	0.4808	-0.136543	0.0133634	1.65e-24	11603	0.00891759	28263315;27884205; 33031748;26352407;
313	Amino Acid	HMDB00092	dimethylglycine	5	79065043	rs584218	DMGDH	intron,NMD transcript	T	C	0.4607	-0.149032	0.0136281	7.79e-28	11603	0.0102015	28263315;27884205; 33031748;26352407;
313	Amino Acid	HMDB00043	betaine	5	79105694	rs74471837	DMGDH	intron,non coding transcript	T	C	0.0711	-0.346141	0.0261256	4.56e-40	11502	0.0150322	33031748;26352407;
313	Amino Acid	HMDB00043	betaine	5	79130827	rs1085394	DMGDH	intron,non coding transcript	A	G	0.667	0.159027	0.014308	1.07e-28	11503	0.0106252	33031748;26352407;
331	Amino Acid	HMDB61115	tryptophan betaine	5	132279288	rs7737937	P4HA2	intron,non coding transcript	A	G	0.1557	-0.240068	0.0205562	1.64e-31	8993	0.0149398	28263315; 33031748;10.1101/2020.02.14.948398;
331	Amino Acid	HMDB00378	2-methylbutyrylcarnitine (C5)	5	132323925	rs273917	SLC22A4; MIR3936HG	intron,non coding transcript	G	A	0.7328	-0.122781	0.0169392	4.22e-13	8875	0.00588498	33031748;
331	Xenobiotics	HMDB33433	homostachydrine	5	132333716	rs56800160	MIR3936HG	intron,non coding transcript	G	GAAGA	0.6342	-0.142041	0.0153602	2.3e-20	9000	0.00941207	33031748;
331	Amino Acid	HMDB61115	tryptophan betaine	5	132335969	rs12777	SLC22A4	synonymous	G	C	0.0275	-0.517235	0.0463304	6.11e-29	8994	0.0136683	28263315; 33031748;10.1101/2020.02.14.948398;
331	Xenobiotics	HMDB03045	ergothioneine	5	132360638	rs273897	MIR3936HG	intron,non coding transcript	T	C	0.6469	0.136431	0.0172579	2.67e-15	7536	0.0082248	33031748;
331	Lipid	HMDB00705	hexanoylcarnitine; hexanoylcarnitine (C6); C6 carnitine; C6_carnitine	5	132369766	rs2631367	SLC22A5	5 prime UTR	G	C	0.5872	0.113846	0.0144445	3.23e-15	10230	0.00603565	33031748;
331	Amino Acid	HMDB02366	tiglyl carnitine; tiglylcarnitine (C5:1-DC); C5:1 carnitine; C5_1_carnitine	5	132372200	rs2631359	SLC22A5	intron,NMD transcript	T	C	0.2748	0.111432	0.0155469	7.64e-13	10287	0.00496906	33031748;
331	Lipid	HMDB00824	propionylcarnitine; propionylcarnitine (C3); C3 carnitine; C3_carnitine	5	132379873	rs2516788	SLC22A5	non coding transcript exon	C	G	0.3385	0.112627	0.0146461	1.47e-14	10621	0.0055369	33414548
331	Amino Acid	HMDB00688	isovalerylcarnitine; isovalerylcarnitine (C5); C5 carnitine; C5_carnitine	5	132384573	rs635619	SLC22A5	intron,NMD transcript	A	G	0.271	0.194666	0.0154475	2.06e-36	10618	0.0147358	28263315; 24816252; 33031748;
331	Amino Acid	HMDB-N,N,N-trimethyl-5-aminovalerate	N,N,N-trimethyl-5-aminovalerate; N-trimethyl 5-aminovalerate	5	132395115	rs274548	SLC22A5	3 prime UTR	C	T	0.8033	0.229045	0.0229941	2.26e-23	6184	0.0157917	33031748;
331	Amino Acid	HMDB61115	tryptophan betaine	5	132397781	rs35792621	SLC22A5	downstream	C	T	0.0848	-0.281276	0.0281547	1.68e-23	8992	0.0109778	28263315; 33031748;10.1101/2020.02.14.948398;
331	Amino Acid	HMDB61115	tryptophan betaine	5	132401693	rs4705940	-	intergenic	A	G	0.7369	0.205032	0.0181469	1.34e-29	8994	0.0139948	28263315; 33031748;10.1101/2020.02.14.948398;
331	Lipid	HMDB00062	carnitine	5	132406536	rs6596075	C5orf56; AC116366.3	upstream	C	G	0.7657	0.156031	0.0162325	7.1e-22	11814	0.0077602	29610217;
331	Amino Acid	HMDB00688	isovalerylcarnitine; isovalerylcarnitine (C5); C5 carnitine; C5_carnitine	5	132454828	rs145432904	C5orf56; AC116366.3	intron,non coding transcript	T	C	0.0278	-0.308526	0.0422933	2.99e-13	10619	0.00498637	28263315; 24816252; 33031748;
337	Lipid	HMDB00062	carnitine	5	151343594	rs77010315	SLC36A2	missense,NMD transcript	A	C	0.008	-0.609735	0.0733504	9.36e-17	11814	0.00581498	33414548
347	Peptide	HMDB-arginylphenylalanine	arginylphenylalanine	5	177409531	rs1801020	F12	5 prime UTR	G	A	0.6602	0.221602	0.0300562	1.67e-13	2659	0.0200341	33031748;
347	Peptide	HMDB-leucylphenylalanine	leucylphenylalanine	5	177409531	rs1801020	F12	5 prime UTR	G	A	0.6501	0.257829	0.0288285	3.77e-19	2825	0.0275343	28263315;
347	Peptide	HMDB-lysylleucine	lysylleucine	5	177409531	rs1801020	F12	5 prime UTR	G	A	0.7062	0.265708	0.0386145	5.94e-12	1736	0.0265504	33031748;
347	Peptide	HMDB-tryptophylasparagine	tryptophylasparagine	5	177409531	rs1801020	F12	5 prime UTR	G	A	0.6616	0.31505	0.0301207	1.32e-25	2661	0.0394901	33031748;
347	Peptide	HMDB28853	glycyltyrosine	5	177409531	rs1801020	F12	5 prime UTR	G	A	0.6702	0.227897	0.0315103	4.74e-13	2468	0.0207548	33031748;
347	Peptide	HMDB28929	leucylglycine	5	177409531	rs1801020	F12	5 prime UTR	G	A	0.6914	0.129052	0.0173157	9.13e-14	8259	0.00668051	33031748;
347	Peptide	HMDB28995	phenylalanylglycine	5	177409531	rs1801020	F12	5 prime UTR	G	A	0.7118	0.232663	0.0199632	2.17e-31	6550	0.020316	33031748;
347	Peptide	HMDB29068	threonylphenylalanine	5	177409531	rs1801020	F12	5 prime UTR	G	A	0.6797	0.112033	0.0168441	2.91e-11	8661	0.00508173	33031748;
347	Peptide	HMDB29131	valylleucine	5	177409531	rs1801020	F12	5 prime UTR	G	A	0.6853	0.286937	0.02285	3.62e-36	4753	0.0321112	33031748;
347	Peptide	HMDB-histidylphenylalanine	histidylphenylalanine	5	177414338	rs2545801	GRK6	intron	C	T	0.6233	0.315018	0.0415973	3.65e-14	1739	0.0319262	33031748;
350	Organoheterocyclic compounds	HMDB00802	pterin	6	3001024	rs12200513	NQO2	intron	A	G	0.2898	0.689281	0.0545476	1.33e-36	918	0.148167	31959995;
350	Organoheterocyclic compounds	HMDB00802	pterin	6	3021464	rs13215255	NQO2	3 prime UTR	C	T	0.4417	0.61456	0.0492363	9.38e-36	918	0.145089	31959995;
352	Lipid	HMDB06528	docosapentaenoate (n3 DPA; 22:5n3)	6	10982740	rs3734398	ELOVL2	3 prime UTR	C	T	0.4556	0.12077	0.0157283	1.61e-14	8957	0.00653945	29610217; 29610217;
352	Lipid	HMDB07991	1-palmitoyl-2-docosahexaenoyl-GPC (16:0/22:6); C38:6 PC; C38_6_PC	6	10994782	rs2236212	ELOVL2	intron	C	G	0.415	-0.14573	0.0213162	8.11e-12	4685	0.0098778	33414548
352	Lipid	HMDB00062	carnitine	6	14131013	rs853358	CD83	intron	T	A	0.2845	0.100569	0.0148685	1.34e-11	11814	0.00385757	33414548
353	Nucleotide	HMDB00299	xanthosine; Xanthosine	6	16289677	rs71535075;rs57461618	GMPR	intron,non coding transcript	GTC	G	0.4944	0.176796	0.0186386	2.41e-21	5944	0.0149113	23823483;
355	Amino Acid	HMDB13713	N-acetyltryptophan	6	25788833	rs9393670	SLC17A1	intron,NMD transcript	G	A	0.4673	-0.123917	0.0154602	1.1e-15	9138	0.00698132	33031748;
355	Amino Acid	HMDB13713	N-acetyltryptophan	6	25812922	rs1165196	SLC17A1	missense	A	G	0.632	0.234751	0.015693	1.36e-50	9138	0.0239025	33031748;
355	Lipid	HMDB-hexanoylglutamine	hexanoylglutamine	6	25818360	rs1185567	SLC17A1	intron,NMD transcript	G	A	0.6346	0.342272	0.0188048	5.04e-74	6106	0.0514635	33031748;29362361;31959995;
355	Lipid	HMDB04026	21-hydroxypregnenolone disulfate	6	25827288	rs1165178	SLC17A1	intron,NMD transcript	G	A	0.6483	-0.170747	0.0163974	2.16e-25	8779	0.0122006	33031748;
355	Lipid	HMDB03818-2	4-androsten-3beta,17beta-diol disulfate (2); androstenediol (3beta,17beta) disulfate (2)	6	25841804	rs1165150	SLC17A3	3 prime UTR	T	C	0.6475	-0.13004	0.0162514	1.23e-15	9005	0.00706016	33031748;
377	Nucleotide	HMDB00133	guanosine	6	85406824	rs521005			G	A	0.1335	0.203443	0.0228887	6.2e-19	8789	0.00890873	33031748;
377	Nucleotide	HMDB00195	inosine; cmh_inosine; Inosine	6	85421438	rs727870	-	intergenic	G	A	0.174	0.154457	0.0184656	6.03e-17	11572	0.00600983	24816252; 33031748;
377	Nucleotide	HMDB00133	guanosine	6	85432788	rs4562107	TPT1P6	upstream	T	C	0.7686	0.184596	0.0187319	6.54e-23	8789	0.0109288	33031748;
377	Nucleotide	HMDB00195	inosine; cmh_inosine; Inosine	6	85496678	rs4501401	NT5E; AL589666.2	downstream	C	T	0.7786	0.162068	0.0163257	3.17e-23	11572	0.00844425	24816252; 33031748;
378	Amino Acid	HMDB12881	N-acetylcarnosine	6	89142815	rs6454739	PM20D2	upstream	A	G	0.2964	0.16823	0.0161729	2.43e-25	9181	0.0116481	28263315; 28263315; 28263315; 33031748; 33031748;
378	Amino Acid	HMDB12881	N-acetylcarnosine	6	89142937	rs144330743	PM20D2	upstream	A	T	0.0423	-0.386772	0.0377982	1.42e-24	9181	0.011276	28263315; 28263315; 28263315; 33031748; 33031748;
378	Amino Acid	HMDB12881	N-acetylcarnosine	6	89153742	rs72917725	PM20D2	intron	T	C	0.0192	0.527558	0.0538477	1.16e-22	9181	0.0103467	28263315; 28263315; 28263315; 33031748; 33031748;
389	Lipid	HMDB-arachidonoylcarnitine (C20:4)	arachidonoylcarnitine (C20:4)	6	110438805	rs12210538	SLC22A16	missense	G	A	0.2289	-0.542277	0.0346166	2.61e-55	2385	0.0932937	31882771
389	Lipid	HMDB-dihomo-linolenoylcarnitine (C20:3n3 or 6)	dihomo-linolenoylcarnitine (C20:3n3 or 6)	6	110438805	rs12210538	SLC22A16	missense	G	A	0.2304	-0.567496	0.034339	2.37e-61	2413	0.101678	31882771;
389	Lipid	HMDB-dihomo-linoleoylcarnitine (C20:2)	dihomo-linoleoylcarnitine (C20:2)	6	110438805	rs12210538	SLC22A16	missense	G	A	0.2296	-0.378938	0.034474	4.18e-28	2402	0.0478925	31882771
389	Lipid	HMDB-linolenoylcarnitine (C18:3)	linolenoylcarnitine (C18:3)	6	110438805	rs12210538	SLC22A16	missense	G	A	0.2315	-0.28676	0.0341065	4.18e-17	2432	0.0282459	31882771
389	Lipid	HMDB05065	oleoylcarnitine; oleoylcarnitine (C18:1); C18:1 carnitine; C18_1_carnitine	6	110438805	rs12210538	SLC22A16	missense	G	A	0.1701	-0.212987	0.0186933	4.49e-30	10538	0.0121691	33031748;
389	Lipid	HMDB06469	linoleoylcarnitine; linoleoylcarnitine (C18:2); C18:2 carnitine; C18_2_carnitine	6	110438805	rs12210538	SLC22A16	missense	G	A	0.1848	-0.303685	0.0189392	7.31e-58	9486	0.0263891	28263315; 33031748;31882771;
389	Amino Acid	HMDB00158	tyrosine	6	111151040	rs1361425	SLC16A10	intron	T	A	0.505	-0.132668	0.0133068	2.06e-23	11814	0.00834349	33031748;21886157;22286219;
389	Amino Acid	HMDB00158	tyrosine	6	111235631	rs12206654	AL360227.1	intron,non coding transcript	C	T	0.1193	0.187169	0.0204847	6.42e-20	11814	0.00701705	33031748;21886157;22286219;
396	Amino Acid	HMDB00517	arginine	6	131573218	rs17788484	ARG1	5 prime UTR	T	C	0.0316	-0.373747	0.037941	6.8e-23	11615	0.00828522	33031748;
396	Amino Acid	HMDB03374	ornithine	6	131573218	rs17788484	ARG1	5 prime UTR	T	C	0.0339	0.468546	0.0417186	2.87e-29	8987	0.0138413	33031748;26068415;26068415;
396	Amino Acid	HMDB00517	arginine	6	131576138	rs2781668	ARG1	intron,non coding transcript	T	C	0.1749	0.139857	0.0175751	1.75e-15	11616	0.00542195	33031748;
396	Amino Acid	HMDB03374	ornithine	6	131613080	rs143110120;rs368570814	MED23	intron	C	CAAGA	0.1873	-0.155024	0.0195239	2.02e-15	8971	0.0069788	33031748;26068415;26068415;
396	Lipid	HMDB-azelaoyltaurine	azelaoyltaurine	6	132701058	rs2840826	VNN1	intron	G	A	0.391	0.370835	0.0377145	8.14e-23	1620	0.0563189	31882771
396	Lipid	HMDB-azelaoyltaurine	azelaoyltaurine	6	132703365	rs146101841;rs79307587	VNN1	intron	CATAGACAT	C	0.187	-0.450206	0.0471258	1.26e-21	1620	0.0533319	31882771
396	Lipid	HMDB-N-palmitoyltaurine	N-palmitoyltaurine	6	132714636	rs2050153	VNN1	upstream	T	C	0.5111	0.427107	0.0503236	2.12e-17	950	0.07048	31882771
399	Amino Acid	HMDB00939	S-adenosylhomocysteine (SAH); ___adenosylhomocysteine; S_Ado_homocysteine	6	149802883	rs4870015	AL355312.4	intron,non coding transcript	A	G	0.5265	0.189666	0.0169162	3.56e-29	7517	0.0164484	33031748;
403	Lipid	HMDB00824	propionylcarnitine; propionylcarnitine (C3); C3 carnitine; C3_carnitine	6	160122116	rs12208357	SLC22A1	missense,NMD transcript	T	C	0.0476	-0.237256	0.0324334	2.57e-13	10619	0.00501396	33031748;
403	Amino Acid	HMDB00736	isobutyrylcarnitine; isobutyrylcarnitine (C4)	6	160130454	rs112201728	SLC22A1	intron,NMD transcript	T	C	0.0446	-0.488845	0.0361252	1.01e-41	9017	0.0199034	28263315; 33031748;31959995;
403	Amino Acid	HMDB00736	isobutyrylcarnitine; isobutyrylcarnitine (C4)	6	160139792	rs34130495	SLC22A1	missense	A	G	0.0164	-0.448287	0.0584898	1.8e-14	9017	0.00647246	28263315; 33031748;31959995;
403	Lipid	HMDB-pimeloylcarnitine/3-methyladipoylcarnitine (C7-DC)	pimeloylcarnitine/3-methyladipoylcarnitine (C7-DC)	6	160139848	rs202220802;rs771338559;rs72552763	SLC22A1	inframe deletion	C	CATG	0.1988	0.224431	0.0228505	9.08e-23	5410	0.0175187	33031748;
403	Amino Acid	HMDB00736	isobutyrylcarnitine; isobutyrylcarnitine (C4)	6	160139848	rs202220802;rs771338559;rs72552763	SLC22A1	inframe deletion	C	CATG	0.1681	-0.383099	0.020014	1.14e-81	9017	0.0390473	28263315; 33031748;31959995;
403	Lipid	HMDB00824	propionylcarnitine; propionylcarnitine (C3); C3 carnitine; C3_carnitine	6	160139848	rs202220802;rs771338559;rs72552763	SLC22A1	inframe deletion	C	CATG	0.1691	-0.210773	0.0186209	1.05e-29	10622	0.0119183	33031748;
403	Lipid	HMDB02013	butyrylcarnitine; butyrylcarnitine (C4); C4 carnitine; C4_carnitine	6	160139848	rs202220802;rs771338559;rs72552763	SLC22A1	inframe deletion	C	CATG	0.1878	-0.207743	0.0199461	2.11e-25	8366	0.0128003	33031748;
403	Amino Acid	HMDB-acisoga	acisoga	6	160139865	rs113569197;rs866909435;rs200234072;rs35854239;rs36056065	SLC22A1	splice donor,coding sequence,intron	C	CTGGTAAGT	0.5223	0.137721	0.0154285	4.4e-19	8850	0.00892311	33031748;
403	Lipid	HMDB-suberoylcarnitine (C8-DC)	suberoylcarnitine (C8-DC)	6	160139865	rs113569197;rs866909435;rs200234072;rs35854239;rs36056065	SLC22A1	splice donor,coding sequence,intron	C	CTGGTAAGT	0.4896	-0.237329	0.0199886	1.63e-32	4986	0.0274964	33031748;
403	Amino Acid	HMDB00043	betaine	6	160139865	rs113569197;rs866909435;rs200234072;rs35854239;rs36056065	SLC22A1	splice donor,coding sequence,intron	C	CTGGTAAGT	0.5093	0.121974	0.0136131	3.25e-19	11503	0.00693079	30837465
403	Lipid	HMDB00824	propionylcarnitine; propionylcarnitine (C3); C3 carnitine; C3_carnitine	6	160139865	rs113569197;rs866909435;rs200234072;rs35854239;rs36056065	SLC22A1	splice donor,coding sequence,intron	C	CTGGTAAGT	0.5136	0.167913	0.014125	1.37e-32	10622	0.0131294	33031748;
403	Lipid	HMDB61677	adipoylcarnitine (C6-DC)	6	160139865	rs113569197;rs866909435;rs200234072;rs35854239;rs36056065	SLC22A1	splice donor,coding sequence,intron	C	CTGGTAAGT	0.4948	-0.158217	0.0179161	1.04e-18	6170	0.0124818	33031748;
403	Amino Acid	HMDB00259	serotonin (5HT); serotonin	6	160143444	rs662138	SLC22A1	intron,NMD transcript	G	C	0.1705	0.129267	0.0176991	2.8e-13	11715	0.00453266	33031748;
403	Amino Acid	HMDB00552	3-methylglutarylcarnitine (2)	6	160154334	rs11753995	SLC22A1	intron,NMD transcript	A	G	0.1659	0.161639	0.0198469	3.81e-16	7891	0.00833567	31959995
405	Carbohydrate	HMDB00489	N-acetylglucosaminylasparagine	6	167276756	rs73257132	UNC93A	intron	A	G	0.0433	-0.503637	0.0452239	8.33e-29	5713	0.0212475	33031748;31959995;
405	Carbohydrate	HMDB00215	N-acetylglucosamine/N-acetylgalactosamine	6	167294271	rs2076007	UNC93A	intron,non coding transcript	T	C	0.1597	0.393693	0.0248323	1.32e-56	6176	0.0391068	33031748;31959995;
405	Carbohydrate	HMDB00489	N-acetylglucosaminylasparagine	6	167296214	rs2235197	UNC93A	stop gained	A	G	0.0867	-0.565528	0.0326762	4.16e-67	5713	0.0498181	33031748;31959995;
405	Carbohydrate	HMDB00489	N-acetylglucosaminylasparagine	6	167301344	rs1009593	UNC93A	intron	C	G	0.313	-0.145431	0.0198284	2.23e-13	5713	0.00932833	33031748;31959995;
405	Carbohydrate	HMDB00489	N-acetylglucosaminylasparagine	6	167302250	rs12662820	UNC93A	intron	T	G	0.2371	0.170377	0.0217319	4.51e-15	5713	0.0106442	33031748;31959995;
416	Nucleotide	HMDB00226	orotate; cmh_orotate; Orotate	7	33041902	rs4316067	NT5C3A	intron,NMD transcript	G	A	0.3797	-0.283906	0.0151085	8.93e-79	9243	0.0367968	28263315; 33031748;
420	Amino Acid	HMDB01434	3-methoxytyrosine	7	50528649	rs11575343	DDC	intron,NMD transcript	T	C	0.0462	0.389337	0.0368392	4.17e-26	8934	0.0123478	33031748;
423	Amino Acid	HMDB00187	serine	7	56012051	rs11238389	PSPH	intron,NMD transcript	G	A	0.7002	0.195116	0.0143445	3.89e-42	11812	0.0154221	33031748;
423	Amino Acid	HMDB00123	glycine	7	56061430	rs10081373	CCT6A	intron,non coding transcript	C	T	0.5698	0.0925337	0.0131851	2.25e-12	11798	0.00415734	30837465;
432	Lipid	HMDB-16a-hydroxy DHEA 3-sulfate	16a-hydroxy DHEA 3-sulfate	7	99477415	rs148982377	ZNF789	intron,NMD transcript	C	T	0.0317	0.878933	0.0454874	3.47e-83	7675	0.0463897	28263315; 33031748;31959995;31882771;
432	Lipid	HMDB-5alpha-androstan-3alpha,17alpha-diol monosulfate	5alpha-androstan-3alpha,17alpha-diol monosulfate	7	99477415	rs148982377	ZNF789	intron,NMD transcript	C	T	0.0124	-0.747099	0.106106	1.91e-12	3619	0.0135137	31882771
432	Lipid	HMDB-5alpha-androstan-3alpha,17beta-diol monosulfate (1)	5alpha-androstan-3alpha,17beta-diol monosulfate (1)	7	99477415	rs148982377	ZNF789	intron,NMD transcript	C	T	0.0216	-1.07918	0.0564369	1.66e-81	7231	0.048133	28263315; 33031748;31882771;
432	Lipid	HMDB-5alpha-androstan-3beta,17beta-diol monosulfate (2)	5alpha-androstan-3beta,17beta-diol monosulfate (2)	7	99477415	rs148982377	ZNF789	intron,NMD transcript	C	T	0.0185	-0.944114	0.0653287	2.44e-47	6368	0.0317557	33031748;
432	Lipid	HMDB-androstenediol (3alpha, 17alpha) monosulfate (3)	4-androsten-3alpha,17alpha-diol monosulfate (3); androstenediol (3alpha, 17alpha) monosulfate (3)	7	99477415	rs148982377	ZNF789	intron,NMD transcript	C	T	0.0303	-0.807386	0.045951	4.14e-69	7858	0.0378028	28263315; 33031748;
432	Lipid	HMDB-androstenediol (3beta,17beta) monosulfate (2)	4-androsten-3beta,17beta-diol monosulfate (2); androstenediol (3beta,17beta) monosulfate (2)	7	99477415	rs148982377	ZNF789	intron,NMD transcript	C	T	0.0305	-0.358701	0.046838	1.88e-14	7532	0.00772662	31882771
432	Lipid	HMDB-epiandrosterone sulfate	epiandrosterone sulfate	7	99477415	rs148982377	ZNF789	intron,NMD transcript	C	T	0.0283	-1.05902	0.0446654	2.85e-124	8963	0.0590187	28263315; 29610217; 33031748;31959995;
432	Lipid	HMDB-glyco-beta-muricholate	glyco-beta-muricholate	7	99477415	rs148982377	ZNF789	intron,NMD transcript	C	T	0.0451	0.578172	0.0729751	2.32e-15	1996	0.0304899	31959995;
432	Lipid	HMDB00493	5alpha-androstan-3beta,17beta-diol disulfate	7	99477415	rs148982377	ZNF789	intron,NMD transcript	C	T	0.0281	-0.641027	0.0444162	3.24e-47	8854	0.0229843	28263315; 24816252; 29610217; 33031748;
432	Lipid	HMDB00932	tauro-beta-muricholate; tauro-alpha-muricholate/tauro-beta-muricholate	7	99477415	rs148982377	ZNF789	intron,NMD transcript	C	T	0.0468	0.548127	0.0481156	4.59e-30	4170	0.0301818	31959995;
432	Lipid	HMDB01032	dehydroisoandrosterone sulfate (DHEA-S); dehydroepiandrosterone sulfate (DHEA-S)	7	99477415	rs148982377	ZNF789	intron,NMD transcript	C	T	0.0286	-0.481852	0.0444409	2.16e-27	9014	0.0128741	28263315; 33031748;
432	Lipid	HMDB02759-1	andro steroid monosulfate (1); andro steroid monosulfate C19H28O6S (1)	7	99477415	rs148982377	ZNF789	intron,NMD transcript	C	T	0.0337	0.761649	0.0464863	2.47e-60	6935	0.0372665	28263315; 33031748;31959995;
432	Lipid	HMDB02759	androsterone sulfate	7	99477415	rs148982377	ZNF789	intron,NMD transcript	C	T	0.0283	-1.1649	0.0447547	2.36e-149	8941	0.0704353	28263315; 29610217; 33031748;
432	Lipid	HMDB03818-1	4-androsten-3beta,17beta-diol disulfate (1); androstenediol (3beta,17beta) disulfate (1)	7	99477415	rs148982377	ZNF789	intron,NMD transcript	C	T	0.0286	-0.354196	0.0438189	6.31e-16	9011	0.00719871	31882771
432	Lipid	HMDB03818-3	4-androsten-3beta,17beta-diol monosulfate (1); androstenediol (3beta,17beta) monosulfate (1)	7	99477415	rs148982377	ZNF789	intron,NMD transcript	C	T	0.0309	-0.402893	0.0454436	7.6e-19	7885	0.00987015	31882771
432	Lipid	HMDB04484	etiocholanolone glucuronide	7	99477415	rs148982377	ZNF789	intron,NMD transcript	C	T	0.029	-0.363833	0.0462276	3.53e-15	7644	0.00803851	31882771
432	Lipid	HMDB02759	androsterone sulfate	7	99721021	rs2687145	CYP3A7; CYP3A7-CYP3A51P	intron	G	A	0.7747	0.147964	0.0193243	1.91e-14	8939	0.00651586	28263315; 29610217; 33031748;
432	Amino Acid	HMDB32055	N-acetylhistidine	7	101171479	rs75082775	NAT16	3 prime UTR	C	G	0.0424	0.293874	0.0363171	5.87e-16	8814	0.00737414	28263315; 33031748;10.1101/2020.02.14.948398;
432	Amino Acid	HMDB32055	N-acetylhistidine	7	101172535	rs12540617	NAT16	synonymous	T	C	0.1118	0.272282	0.0246187	1.96e-28	8798	0.0137128	28263315; 33031748;10.1101/2020.02.14.948398;
432	Amino Acid	HMDB32055	N-acetylhistidine	7	101173066	rs740104	NAT16	intron	G	C	0.1156	-0.440965	0.02336	1.77e-79	8808	0.0388832	28263315; 33031748;10.1101/2020.02.14.948398;
443	Xenobiotics	HMDB01448	sulfate	7	123167557	rs1343904	SLC13A1	intron,NMD transcript	T	C	0.4104	-0.115688	0.0164046	1.76e-12	7929	0.00623325	27412988
449	Carbohydrate	HMDB02712	1,5-anhydroglucitol (1,5-AG); __5_AG	7	142097764	rs11976181	MGAM	intron	C	T	0.6682	-0.127384	0.0175235	3.61e-13	9167	0.00573146	24816252;
451	Amino Acid	HMDB-(N(1) + N(8))-acetylspermidine	(N(1) + N(8))-acetylspermidine	7	150840547	rs62492368	AOC1	intron	A	G	0.3323	-0.272745	0.0308981	1.07e-18	2433	0.0310327	33031748;
451	Amino Acid	HMDB-N-acetyl-isoputreanine	N-acetyl-isoputreanine	7	150845623	rs6977416	AOC1	intron	A	G	0.3618	0.240061	0.030406	2.9e-15	2432	0.0249902	33031748;
451	Amino Acid	HMDB01276	N('1)-acetylspermidine; N1-acetylspermidine	7	150845623	rs6977416	AOC1	intron	A	G	0.5188	-0.197008	0.0211747	1.35e-20	4992	0.0170448	33031748;
451	Amino Acid	HMDB00898	1-methylhistamine; _1_methylhistamine	7	150846633	rs1005390	AOC1	intron	G	T	0.1765	0.153685	0.0224738	8.01e-12	6915	0.00671719	31959995;
451	Amino Acid	HMDB-acisoga	acisoga	7	150857465	rs1049742	AOC1	missense	T	C	0.0706	-0.255691	0.0295736	5.34e-18	8849	0.00837672	33031748;
451	Amino Acid	HMDB-N-acetyl-isoputreanine	N-acetyl-isoputreanine	7	150905601	rs78225463	-	intergenic	G	A	0.2597	-0.263418	0.0322749	3.3e-16	2432	0.02666	33031748;
455	Lipid	HMDB-2-hydroxystearate	2-hydroxystearate	8	9326086	rs4841132	AC022784.1	non coding transcript exon	G	A	0.8722	0.180548	0.0226575	1.61e-15	9020	0.00699045	33031748;
455	Lipid	HMDB31057	2-hydroxypalmitate	8	9326086	rs4841132	AC022784.1	non coding transcript exon	G	A	0.8722	0.180109	0.0226704	1.95e-15	9020	0.00694892	33031748;
456	Amino Acid	HMDB02064	N-acetylputrescine	8	18396999	rs35583283	NAT2	intron	C	G	0.2074	0.449134	0.0179993	1.99e-137	9181	0.0635117	28263315; 33031748;31959995;
456	Amino Acid	HMDB02064	N-acetylputrescine	8	18403706	rs4646251	NAT2	downstream	G	C	0.061	0.399983	0.0303112	9.27e-40	9182	0.0186114	28263315; 33031748;31959995;
456	Amino Acid	HMDB02064	N-acetylputrescine	8	18414956	rs4921915	-	intergenic	A	G	0.7183	-0.48036	0.0161616	3.97e-194	9182	0.0877669	28263315; 33031748;31959995;
456	Amino Acid	HMDB03681	4-acetamidobutanoate	8	18415025	rs35246381	-	intergenic	T	C	0.7073	-0.284601	0.0146328	2.94e-84	10242	0.035619	28263315; 33031748;21886157; 31959995;
456	Xenobiotics	HMDB03099	1-methylurate	8	18415125	rs35570672	-	intergenic	C	T	0.7307	0.215542	0.0185858	4.26e-31	7157	0.0184452	28263315; 24816252; 24816252;31959995;
456	Xenobiotics	HMDB10738	1-methylxanthine	8	18415125	rs35570672	-	intergenic	C	T	0.7278	0.360132	0.0187968	8.11e-82	7198	0.0485222	28263315; 24816252; 24816252; 33031748; 33031748;29362361;31959995;
456	Xenobiotics	HMDB04400	5-acetylamino-6-amino-3-methyluracil	8	18415790	rs1495743	-	intergenic	C	G	0.7094	-0.271824	0.0161762	2.28e-63	9328	0.029382	28263315; 33031748;31959995;29362361;
[truncated: 36 more rows]

## Sheet: Supplementary Data 5
Supplementary Data 5. Novel conditionally independent variant-metabolite associations a) available in replication cohorts, b) not available in replication cohorts. Results are presented for variants reaching two-sided P-value ≤ 3x10-11 (with significance threshold adjusted for multiple comparisons) in the discovery single variant analyses. Locus ID - metabolite associated genetic regions for each…
[truncated: 4,992 more rows]
[truncated: 15 more columns]

[truncated: 9 more sheets: Supplementary Data 6, Supplementary Data 7, Supplementary Data 8, Supplementary Data 9, Supplementary Data 10, Supplementary Data 11, Supplementary Data 12, Supplementary Data 13, Supplementary Data 14]
